# Supplementary material for: Evolutionary behaviour of bacterial prion-like proteins
Source: PLoS One. 2019 Mar 5;14(3):e0213030. doi: 10.1371/journal.pone.0213030 (PMC6400439; doi:10.1371/journal.pone.0213030)
Supplement: S3 File — The species are listed on the ‘>‘ name lines. (TXT) [file pone.0213030.s003.txt]

>AAK80832.1 Transcription termination factor rho [Clostridium acetobutylicum ATCC 824]
MINNDLNDLESMTVNDLKELAKELGLRNVSKYRKKDLIDEINKKSPNSIEKNGIMLKENIKPKNDLSEKS
NTSESSNGNVSRPAEKTYTNNNRYVQKEKENKNERFKEMVDESDSAKGVLELVENNNFGFLRGKNYLTSP
EDIYVSPSQIRRFNLKTGDEVQGKVRIPKEGEKFKALLYVEKVNGENPEKSVRREPFEKLTPIYPNQRLS
LEKNSDELATRLMDLISPIGKGQRGLIVAPPKAGKTTLLKSVAQSLAKNHPETKLIVVLIDERPEEVTDM
QRSIKGEVIYSTFDEEPEHHTKVAYMVLERAKRMVEQGQDVVILLDSLTRLARAYNLTITPTGRTLSGGL
DPGALIMPKKFFGAARNIEEGGSLTILATALIDTGSRMDDMIFEEFKGTGNMEVHLDRRLQERRIFPAID
IYKSGTRKESELLSHDELEAAFKIRRVLYSNNSTQDVTEKLINMLNETENNNEIVNVINKGKW

>BAB81913.1 transcription terminator Rho factor [Clostridium perfringens str. 13]
MNIEQYENMTLVQLKEQAKELGIKNISKKKKSELIEELKAEFNKQNSNTKVIHKDGVILREKISQKEQGG
NKESFSGERVVRNSNNYNNSNDEGKKEQLKDMISSSDSAKGILEILDNNNFGFLRCRNYLTSEDDIYVSP
SQIRRFGLRTGDEVQGKVRIPKDGEKFKALLYVERVNGESPEKAVGRKKFEELTPIYPKERLRLETENGR
DLSSRLMDIICPIGKGQRGMIVAPPKAGKTTLLKRIAQNISKNNPEVKLIVLLIDERPEEVTDMKRSIDG
EVIYSTFDEEPQNHAKVSSIVLERAKRMVEQGRDVVILMDSLTRLSRAYNLTVTPSGRTLSGGLDPGALI
MPKKFFGAARNLEEGGSLTILATSLVDTGSRMDDMIFEEFKGTGNMEVHLDRKLQERRIFPAIDIYKSGT
RKEDLLFNEEEREASYKIRRVLQKENNIEDVAEKLINLLSKTKNNKEFLQVVLKSNLEN

>AAO34939.1 transcription termination factor Rho [Clostridium tetani E88]
MFKFFWRCYFLSSNDLDKLTVNELKEIAKDLEIKGVYKYKKNELIEEIKKVSPMHIEKNGVVLREKIVPK
SGKSKPEGINIEENSNRVESFQGDKIEDRRKEQDNNKQEENKREKLREMINESDTAKGVLEIIENNNYGF
LRGKNYLTGPDDIYVSPSQIRRFNLQTGDEVEGKVRTPKEGEKFKALLYVQKVNGENPEKAVRRRPFENL
TPIYPQERIKLENSSSDLSSRLMDIISPIGKGQRGIVVAPPKAGKTTLLKKIAQSISINHPDMKLIVLLI
DERPEEVTDMQRSINGEVIYSTFDEEPEHHTKVAYMVLERAKRMVEQGQNVVILLDSLTRLARAYNLTIN
PTGRTLSGGLDPGALIMPKKFFGAARNIEEGGSLTILATALVETGSRMDDMIFEEFKGTGNMEVHLNRKL
QERRIFPAIDIYRSGTRKENLLLSEKEYEASFNIRRLLYDENNTQNVTEQLINMLCKTKNNDEFVEVISK
IDLSKEKNR

>ABG87745.1 transcription termination factor Rho [Clostridium perfringens SM101]
MNIEQYENMTLVQLKEQAKELGIKNISKKKKSELIEELKAEFNKQNSNTKVIHKDGVILREKISQKEQGG
NKESFSGERVVRNSNNYNNNNSNYNNSNDEGKKEQLKDMISSSDSAKGILEILDNNNFGFLRCRNYLTSE
DDIYVSPSQIRRFGLRTGDEVQGKVRIPKDGEKFKALLYVERVNGESPEKAVGRKKFEELTPIYPKERLR
LETENGRDLSSRLMDIICPIGKGQRGMIVAPPKAGKTTLLKRIAQNISKNNPEVKLIVLLIDERPEEVTD
MKRSIDGEVIYSTFDEEPQNHAKVSSIVLERAKRMVEQGRDVVILMDSLTRLSRAYNLTVTPSGRTLSGG
LDPGALIMPKKFFGAARNLEEGGSLTILATSLVDTGSRMDDMIFEEFKGTGNMEVHLDRKLQERRIFPAI
DIYKSGTRKEDLLFNEEEREASYKIRRVLQKENNIEDVAEKLINLLSKTKNNKEFLQVVLKSNLEN

>ABK62517.1 transcription termination factor Rho [Clostridium novyi NT]
MDSKDLSNMTVVQLKELAKELNLTGTSRLKKQELIDSINEAMQISINKNGVILKENITPKKVHNSSNDNM
KNTKQIKVNKNECIEEENPQEKEKNFKEMIHESDSAKGVLEIIENNNYGFLRGENYLTGPKDIYVSPSQI
RRFNLKTGDEVTGKIRTAKDGEKFQALIYVEKINGENPEKAVGRKRFEKLTPIYPDERIRLQTGQADLSS
RLMDIISPIGKGQRGLIVAPPKAGKTTLLKKIAHSISKNHPESKLIVLLIDERPEEVTDMQRFINGEVIY
STFDEEPEHHTKVAYMVLERAKRMVEQGQDVIVLLDSLTRLTRAYNLTINPTGRTLSGGLDPGALIMPKK
FFGAARNIEEGGSLTILATALIETGSRMDDMIFEEFKGTGNMEVHLDRKLEERRIFPAIDIYKSGTRRED
LLLTKQELEASFTIRKVLYKENNTAGVTEKLINLLSKTKNNFEFLENFNKEKWER

>EDK35698.1 transcription termination factor rho [Clostridium kluyveri DSM 555]
MKDKDINDMTVTELREVAKALQIKNISRYKKVELIEEIKKVSPAHIKKDGVILREKISPKNESVGKCREV
EHTSKLDEVKLQEPKIEESKINCGEKKEKLKEMINESDSARGVLEIIENNNYGFLRGKNYLTGPDDIYVS
PSQIRRFNLKTGDEVCGKVRTPKEGEKFKALLYVEKVNGENPERAVGRKPFETLTPIYPNQRLRLETNSS
DLSTRLMDIISPIGKGQRGIIVAPPKAGKTTLLKKIAQSISKNHPEIKLIVVLIDERPEEVTDMQRSING
EVIYSTFDEEPEHHTKVAYMVLERTKRMVEQGQDVVILLDSITRLSRAYNLTITPTGRTLSGGLDPGALV
MPKKFFGAARNIEEGGSLTILATALIETGSRMDDMIFEEFKGTGNMEVHLDRKLQERRIFPAINVYKSGT
RRDDLLFENRAEKETAFNIRKVLYDENNNQNILEQLISLMSKTKNNMQLINIANKMDIGKYANK

>CAL81689.1 transcription termination factor Rho [Clostridium botulinum A str. ATCC 3502]
MINKDYESMTVKELREIAKKLDIKNISKFKKNELIEEIKTSKSTAIEKDGKILVEKISPKIIKSENNIHS
KITKENGINEEKTSSLMKNNEENKAERLKEMINESQRAKGVLEIIENNNYGFLRGQNYLSGPEDIYISPS
QIRRFNLRTGDEVEGKVRIPKDGEKFKALIYVERVNGENPEKAVGRKPFESLVPIYPNERIKLETNSQDL
STRLMDIISPIGKGQRGMIVAPPKAGKTTLLKKIAQSISRNNPLCKLIVLLIDERPEEVTDMQRSIKGEV
IYSTFDEEPEHHTKVTYMVLERAKRMVEQGQDVVILLDSITRLSRAYNLTITPTGRTLSGGLDPGALVMP
KKFFGAARNIENGGSLTILATALTETGSRMDDMIFEEFKGTGNMEVHLNRKLQERRIFPALDIYKSGTRR
DDLLFTDSLEKETAFNIRKLLYEENNVENVTEQVLSILSKTKTNEEFVNIISKMDMNKNNR

>ABR32587.1 transcription termination factor Rho [Clostridium beijerinckii NCIMB 8052]
MTKKEYESMTLTKLKDIAKDLGVKNISKYKKNELIEEILKVPSNFIEKNGVILRENIAPKNVEETRSVMP
RSNNTESNKESNDSEVKSRTNEIGNVEKKENLKEMINESNVANGILEILENNSFGFLRCKNYLTSSEDVY
VSPSQIRRFNLRTGDEVEGKVREAKETEKFKALLFVQKVNGEHPEKAIGRKSFETLTPIYPKERLKLETS
DSNDLSSRLMDIICPIGKGQRGIIVAPPKAGKTTLLKKIAQNISKNYPDVKLIVLLIDERPEEVTDMKRS
INGDVVYSTFDEEPQNHAKVAQMVLERAKRMVEQGKDVVILMDSITRLSRAYNLTITPTGRTLSGGLDPG
ALIMPKKFFGAARKIEEGGSLTILATALIETGSRMDDMIFEEFKGTGNMEVHLDRRLQERRIFPAIDIYK
SGTRKEDLILSKEELEVAFSIRKKMYRDGNSDDITENLINMLSKTGNNKEFVDVFQKKIQ

>ABS34101.1 transcription termination factor Rho [Clostridium botulinum A str. ATCC 19397]
MINKDYESMTVKELREIAKKLDIKNISKFKKNELIEEIKTSKSTAIEKDGKILVEKISPKIIKSENNIHS
KITKENGINEEKTSSLMKNNEENKAERLKEMINESQRAKGVLEIIENNNYGFLRGQNYLSGPEDIYISPS
QIRRFNLRTGDEVEGKVRIPKDGEKFKALIYVERVNGENPEKAVGRKPFESLVPIYPNERIKLETNSQDL
STRLMDIISPIGKGQRGMIVAPPKAGKTTLLKKIAQSISRNNPLCKLIVLLIDERPEEVTDMQRSIKGEV
IYSTFDEEPEHHTKVTYMVLERAKRMVEQGQDVVILLDSITRLSRAYNLTITPTGRTLSGGLDPGALVMP
KKFFGAARNIENGGSLTILATALTETGSRMDDMIFEEFKGTGNMEVHLNRKLQERRIFPALDIYKSGTRR
DDLLFTDSLEKETAFNIRKLLYEENNVENVTEQVLSILSKTKTNEEFVNIISKMDMNKNNR

>ABS35923.1 transcription termination factor Rho [Clostridium botulinum A str. Hall]
MINKDYESMTVKELREIAKKLDIKNISKFKKNELIEEIKTSKSTAIEKDGKILVEKISPKIIKSENNIHS
KITKENGINEEKTSSLMKNNEENKAERLKEMINESQRAKGVLEIIENNNYGFLRGQNYLSGPEDIYIYPS
QIRRFNLRTGDEVEGKVRIPKDGEKFKALIYVERVNGENPEKAVGRKPFESLVPIYPNERIKLETNSQDL
STRLMDIISPIGKGQRGMIVAPPKAGKTTLLKKIAQSISRNNPLCKLIVLLIDERPEEVTDMQRSIKGEV
IYSTFDEEPEHHTKVTYMVLERAKRMVEQGQDVVILLDSITRLSRAYNLTITPTGRTLSGGLDPGALVMP
KKFFGAARNIENGGSLTILATALTETGSRMDDMIFEEFKGTGNMEVHLNRKLQERRIFPALDIYKSGTRR
DDLLFTDSLEKETAFNIRKLLYEENNVENVTEQVLSILSKTKTNEEFVNIISKMDMNKNNR

>ABS39770.1 transcription termination factor Rho [Clostridium botulinum F str. Langeland]
MINKDYESMTVKELREIAKKLDIKNISKFKKNELIEEIKTSKSTAIEKDGKILVEKISPKIIKSENNIHS
KITKENGINEEKTSSLMKNNEENKAERLKEMINESQRAKGVLEIIENNNYGFLRGQNYLSGPEDIYVSPS
QIRRFNLRTGDEVEGKVRIPKDGEKFKALIYVERVNGENPEKAVGRKPFESLVPIYPNERIKLETNSQDL
STRLMDIISPIGKGQRGMIVAPPKAGKTTLLKKIAQSISRNNPLCKLIVLLIDERPEEVTDMQRSIKGEV
IYSTFDEEPEHHTKVTYMVLERAKRMVEQGQDVVILLDSITRLSRAYNLTITPTGRTLSGGLDPGALVMP
KKFFGAARNIENGGSLTILATALTETGSRMDDMIFEEFKGTGNMEVHLNRKLQERRIFPALDIYKSGTRR
DDLLFTDSLEKETAFNIRKLLYEENNVENVTEQVLSILSKTKTNEEFINIISKMDMNKNNR

>EDO57930.1 transcription termination factor Rho [Clostridium sp. L2-50]
MDFKNASLDELKQFVKEHKIKGVSALRKSALIEFLEKNYNGETDHTAEINEAKPQKADAEKKRRPGKTQK
KGKTEHTDKSASPDQTVQVKNAEATEQQEKSEADVVKKSDRNKSENSQKSGEAGRRQHRNNAGRQTNRNG
KRQERDHRSQGNNNRNNNLNRASNISNTNNARKDTDQENKQVVAEQTKQEVNTEKTAVEKSVMADKKTAY
EKTAITDKKETYEKPVMEERNPGFDTEVRTEIKSENRQENSLSQQESNGPELDSGKMAHGILEVMQEGYG
FIRSANYLPGDQDIYVSPAQIRRFGLKTGDIITGNIRVKTQGEKFGALLYVASVNGESPASIAGRKAFED
LTPIFPNERINMDGEDSPIPIRMIDLLSPIGKGQRGMIVSPPKTGKTTLLKQIAKCISTRYSEIHLLVLL
IDERPEEVTDIRESIEGPNVEVIYSTFDELPEHHKRVSEMVIERAKRLVEQKKDVVILLDSITRLARAYN
LTVPPSGRTLSGGLDPAALHMPKKFFGAARNMREGGSLTILATALVETGSKMDDVVFEEFKGTGNMELVL
DRKLAEKRIFPAIDIAKSSTRRDDLLLSPEEQEVVYALHKILSGNKAEDMLEDVLKLFVRTKNNKEFIYY
VKKSLLRK

>EDS22078.1 transcription termination factor Rho [Clostridium sp. SS2/1]
MTYEKKSVIELREIAKERKIKGISTLKKQELIKVLENYDQEQSKQKEEPQIQREPKQSYSEHQARKHHQK
EFPKNIKSLDSGEKAHGILEVMPDGYGFIRCENYLPGENDIYVSPAQIRKFNLKTGDILTGAIRIKTQSE
KFSALLFVESVNGYKPEMAARRQHFEDLTPIFPNERLGMETERSSIPMRMVDLLSPVGKGQRGMIVSPPK
TGKTTLLKQMAQSISQNYKDIKLIVLLIDERPEEVTDFKESIEGKNVEVIYSTFDELPEHHKRVSEMVLE
RAKRLVEHKEDVVILLDSITRLARAYNLTVPPSGRTLTGGLDPAALYMPKKFFGAARNMREGGSLTILAT
ALVETGSKMDDVIFEEFKGTGNMELVLNRRLAEKRIFPAVDIAKSGTRREELLLTKDEREVVTALHKELS
GNRSEEFMEQMLDLFKRTQNNKEFVALTKRSLLRK

>ACA43588.1 transcription termination factor Rho [Clostridium botulinum B1 str. Okra]
MINKDYESMTVKELREIAKKLDIKNISKFKKNELIEEIKTSKSTAIEKDGKILVEKISPKIIKGENNIHS
KITRENGINEEKTSSLMKNNEENKAERLKEMINESQRAKGVLEIIENNNYGFLRGQNYLSGPEDIYVSPS
QIRRFNLRTGDEVEGKVRIPKDGEKFKALIYVERVNGENPEKAVGRKPFESLVPIYPNERIKLETNSQDL
STRLMDIISPIGKGQRGMIVAPPKAGKTTLLKKIAQSISRNNPLCKLIVLLIDERPEEVTDMQRSIKGEV
IYSTFDEEPEHHTKVTYMVLERAKRMVEQGQDVVILLDSITRLSRAYNLTITPTGRTLSGGLDPGALVMP
KKFFGAARNIENGGSLTILATALTETGSRMDDMIFEEFKGTGNMEVHLNRKLQERRIFPALDIYKSGTRR
DDLLFTDSLEKETAFNIRKLLYEENNVENVTEQVLSILSKTKTNEEFVNIISKMDMNKNNR

>EDS79778.1 transcription termination factor Rho [Clostridium perfringens C str. JGS1495]
MNIEQYENMTLVQLKEQAKELGIKNISKKKKSELIEELKAEFNKQNSNTKVIHKDGVILREKISQKEQGG
NKESFSGERVVRNSNNYNNNNSNYNNSNDEGKKEQLKDMISSSDSAKGILEILDNNNFGFLRCRNYLTSE
DDIYVSPSQIRRFGLRTGDEVQGKVRIPKDGEKFKALLYVERVNGESPEKAVGRKKFEELTPIYPKERLR
LETENGRDLSSRLMDIICPIGKGQRGMIVAPPKAGKTTLLKRIAQNISKNNPEVKLIVLLIDERPEEVTD
MKRSIDGEVIYSTFDEEPQNHAKVSSIVLERAKRMVEQGRDVVILMDSLTRLSRAYNLTVTPSGRTLSGG
LDPGALIMPKKFFGAARNLEEGGSLTILATSLVDTGSRMDDMIFEEFKGTGNMEVHLDRKLQERRIFPAI
DIYKSGTRKEDLLFNEEEREASYKIRRVLQKENNIEDVAEKLINLLSKTKNNKEFLQVVLKSNLEN

>ACA54549.1 transcription termination factor Rho [Clostridium botulinum A3 str. Loch Maree]
MINKDYESMTVKELREIAKKLDIKNISKFKKNELIEEIKTSKSTAIEKDGKILVEKISPKIIKSENNIHS
KITKENSINEEKTSSLMKNNEENKAERLKEMINESQRAKGVLEIIENNNYGFLRGQNYLSGPEDIYVSPS
QIRRFNLRTGDEVEGKVRIPKDGEKFKALIYVERVNGENPEKAVGRKPFESLVPIYPNERIKLETNSQDL
STRLMDIISPIGKGQRGMIVAPPKAGKTTLLKKIAQSISRNNPLCKLIVLLIDERPEEVTDMQRSIKGEV
IYSTFDEEPEHHTKVTYMVLERAKRMVEQGQDVVILLDSITRLSRAYNLTITPTGRTLSGGLDPGALVMP
KKFFGAARNIENGGSLTILATALTETGSRMDDMIFEEFKGTGNMEVHLNRKLQERRIFPALDIYKSGTRR
DDLLFTDSLEKETAFNIRKLLYEENNVENVTEQVLSILSKTKTNEEFVNIISKMDMNKNNK

>EDT15628.1 transcription termination factor Rho [Clostridium perfringens E str. JGS1987]
MNIEQYENMTLVQLKEQAKELGIKNISKKKKSELIEELKAEFNKQNSNTKVIHKDGVILREKISQKEQGG
NKESFSGERVVRNSNNYNNNNSNYNNSNDEGKKEQLKDMISSSDSAKGILEILDNNNFGFLRCRNYLTSE
DDIYVSPSQIRRFGLRTGDEVQGKVRIPKDGEKFKALLYVERVNGESPEKAVGRKKFEELTPIYPKERLR
LETENGRDLSSRLMDIICPIGKGQRGMIVAPPKAGKTTLLKRIAQNISKNNPEVKLIVLLIDERPEEVTD
MKRSIDGEVIYSTFDEEPQNHAKVSSIVLERAKRMVEQGRDVVILMDSLTRLSRAYNLTVTPSGRTLSGG
LDPGALIMPKKFFGAARNLEEGGSLTILATSLVDTGSRMDDMIFEEFKGTGNMEVHLDRKLQERRIFPAI
DIYKSGTRKEDLLFNEEEREASYKIRRVLQKENNIEDVAEKLINLLSKTKNNKEFLQVVLKSNLEN

>EDT23946.1 transcription termination factor Rho [Clostridium perfringens B str. ATCC 3626]
MNIEQYENMTLVQLKEQAKELGIKNISKKKKSELIEELKAEFNKQNSNTKVIHKDGVILREKISQKEQGG
NKESFSGERVVRNSNNYNNNNSNYNNSNDEGKKEQLKDMISSSDSAKGILEILDNNNFGFLRCRNYLTSE
DDIYVSPSQIRRFGLRTGDEVQGKVRIPKDGEKFKALLYVERVNGESPEKAVGRKKFEELTPIYPKERLR
LETENGRDLSSRLMDIICPIGKGQRGMIVAPPKAGKTTLLKRIAQNISKNNPEVKLIVLLIDERPEEVTD
MKRSIDGEVIYSTFDEEPQNHAKVSSIVLERAKRMVEQGRDVVILMDSLTRLSRAYNLTVTPSGRTLSGG
LDPGALIMPKKFFGAARNLEEGGSLTILATSLVDTGSRMDDMIFEEFKGTGNMEVHLDRKLQERRIFPAI
DIYKSGTRKEDLLFNEEEREASYKIRRVLQKENNIEDVAEKLINLLSKTKNNKEFLQVVLKSNLEN

>EDT26979.1 transcription termination factor Rho [Clostridium perfringens CPE str. F4969]
MNIEQYENMTLVQLKEQAKELGIKNISKKKKSELIEELKAEFNKQNSNTKVIHKDGVILREKISQKEQGG
NKESFSGERVVRNSNNYNNNNSNYNNSNDEGKKEQLKDMISSSDSAKGILEILDNNNFGFLRCRNYLTSE
DDIYVSPSQIRRFGLRTGDEVQGKVRIPKDGEKFKALLYVERVNGESPEKAVGRKKFEELTPIYPKERLR
LETENGRDLSSRLMDIICPIGKGQRGMIVAPPKAGKTTLLKRIAQNISKNNPEVKLIVLLIDERPEEVTD
MKRSIDGEVIYSTFDEEPQNHAKVSSIVLERAKRMVEQGRDVVILMDSLTRLSRAYNLTVTPSGRTLSGG
LDPGALIMPKKFFGAARNLEEGGSLTILATSLVDTGSRMDDMIFEEFKGTGNMEVHLDRKLQERRIFPAI
DIYKSGTRKEDLLFNEEEREASYKIRRVLQKENNIEDVAEKLINLLSKTKNNKEFLQVVLKSNLEN

>EDT70990.1 transcription termination factor Rho [Clostridium perfringens D str. JGS1721]
MNIEQYENMTLVQLKEQAKELGIKNISKKKKSELIEELKAEFNKQNSNTKVIHKDGVILREKISQKEQGG
NKESFSGERVVRNSNNYNNNNSNYNNSNDEGKKEQLKDMISSSDSAKGILEILDNNNFGFLRCRNYLTSE
DDIYVSPSQIRRFGLRTGDEVQGKVRIPKDGEKFKALLYVERVNGESPEKAVGRKKFEELTPIYPKERLR
LETENGRDLSSRLMDIICPIGKGQRGMIVAPPKAGKTTLLKRIAQNISKNNPEVKLIVLLIDERPEEVTD
MKRSIDGEVIYSTFDEEPQNHAKVSSIVLERAKRMVEQGRDVVILMDSLTRLSRAYNLTVTPSGRTLSGG
LDPGALIMPKKFFGAARNLEEGGSLTILATSLVDTGSRMDDMIFEEFKGTGNMEVHLDRKLQERRIFPAI
DIYKSGTRKEDLLFNEEEREASYKIRRVLQKENNIEDVAEKLINLLSKTKNNKEFLQVVLKSNLEN

>EDT73470.1 transcription termination factor Rho [Clostridium butyricum 5521]
MIKQDYESMTLSKLKEIAKELEIKNISKYKKNELIEEIISVSPNSIKKDGVILRENISPKAVEKIQRSDL
EMKNSSSNSENSKIHTGEDKRETSNIKDRNFEKNVKRDYSENQNVNNNRNDDSQNEKKEVLREMINESNS
AKGILEILENNNFGFLRCKNYLTSSEDIYVSPSQIRRFNLRTGDEVEGKIREAKESEKFKALLFVQKVNG
EAPEKAIGRKSFETLTPIYPTERLKLETQNSGDLSSRLMDIICPLGKGQRGVIVAPPKAGKTTLLKKVAQ
NIVKNYPDIKLIVLLIDERPEEVTDMIRSINGDVVYSTFDEEPQNHAKVSQMVLERAKRMVEQGKDVVIL
MDSITRLSRAYNLTITPTGRTLSGGLDPGALIMPKKFFGAARNIEEGGSLTILATALVETGSRMDDMIFE
EFKGTGNMEVHLDRRLQERRIFPAIDVYKSGTRKEDLLLSKEELEVAFSIRKIMYKDGNADDVTENLINM
LSKTKNNEEFIETFKKNNFKK

>EDT79644.1 transcription termination factor Rho [Clostridium perfringens NCTC 8239]
MNIEQYENMTLVQLKEQAKELGIKNISKKKKSELIEELKAEFNKQNSNTKVIHKDGVILREKISQKDQGG
NKESFSGERVVRNSNNYNNNNSNYNNSNDEGKKEQLKDMISSSDSAKGILEILDNNNFGFLRCRNYLTSE
DDIYVSPSQIRRFGLRTGDEVQGKVRIPKDGEKFKALLYVERVNGESPEKAVGRKKFEELTPIYPKERLR
LETENGRDLSSRLMDIICPIGKGQRGMIVAPPKAGKTTLLKRIAQNISKNNPEVKLIVLLIDERPEEVTD
MKRSIDGEVIYSTFDEEPQNHAKVSSIVLERAKRMVEQGRDVVILMDSLTRLSRAYNLTVTPSGRTLSGG
LDPGALIMPKKFFGAARNLEEGGSLTILATSLVDTGSRMDDMIFEEFKGTGNMEVHLDRKLQERRIFPAI
DIYKSGTRKEDLLFNEEEREASYKIRRVLQKENNIEDVAEKLINLLSKTKNNKEFLQVVLKSNLEN

>EDT83042.1 transcription termination factor Rho [Clostridium botulinum NCTC 2916]
MINKDYESMTVKELREIAKKLDIKNISKFKKNELIEEIKTSKPTAIEKDGKILVEKISPKIIKSENNIHS
KITKENGINEEKTSSLMKNNEENKAERLKEMINESQRAKGVLEIIENNNYGFLRGQNYLSGPEDIYVSPS
QIRRFNLRTGDEVEGKVRIPKDGEKFKALIYVERVNGENPEKAVGRKPFESLVPIYPNERIKLETNSQDL
STRLMDIISPIGKGQRGMIVAPPKAGKTTLLKKIAQSISRNNPLCKLIVLLIDERPEEVTDMQRSIKGEV
IYSTFDEEPEHHTKVTYMVLERAKRMVEQGQDVVILLDSITRLSRAYNLTITPTGRTLSGGLDPGALVMP
KKFFGAARNIENGGSLTILATALTETGSRMDDMIFEEFKGTGNMEVHLNRKLQERRIFPALDIYKSGTRR
DDLLFTDSLEKETAFNIRKLLYEENNVENVTEQVLSILSKTKTNEEFVNIISKMDMNKNNK

>EDT86678.1 transcription termination factor Rho [Clostridium botulinum Bf]
MINKDYESMTVKELREIAKKLDIKNISKFKKNELIEEIKTSKPTAIEKDGKILVEKISPKIIKSENNIHS
KITKENGINEEKTSSLMKNNEENKAERLKEMINESQRAKGVLEIIENNNYGFLRGQNYLSGPEDIYVSPS
QIRRFNLRTGDEVEGKVRIPKDGEKFKALIYVERVNGENPEKAVGRKPFESLVPIYPNERIKLETNSQDL
STRLMDIISPIGKGQRGMIVAPPKAGKTTLLKKIAQSISRNNPLCKLIVLLIDERPEEVTDMQRSIKGEV
IYSTFDEEPEHHTKVTYMVLERAKRMVEQGQDVVILLDSITRLSRAYNLTITPTGRTLSGGLDPGALVMP
KKFFGAARNIENGGSLTILATALTETGSRMDDMIFEEFKGTGNMEVHLNRKLQERRIFPALDIYKSGTRR
DDLLFTDSLEKETAFNIRKLLYEENNVENVTEQVLSILSKTKTNEEFVNIISKMDMNKNNK

>ACD23395.1 transcription termination factor Rho [Clostridium botulinum B str. Eklund 17B (NRP)]
MTKQVYEGMTLVELKDIAKKLEIKNISKYKKNELIDEILKKSPNTVEKEGVILREKISSKVRNDNNSVSN
TTNNKANFNNNTVNNTGFNNNNSSFNNNNSSFNNNSSNNNNSFNNGNRSFNNSSNVSNIVNNNNSDNKVD
SKNNEENPALKQEKLNNMINESNSAKGILEILENNNFGFLRCKNYLTSSEDIYVSPSQIRRFNLRTGDEV
QGKIREAKEGEKFKALLFVEKVNGEHPERAIGRKYFETLTPIYPKERLRLETSDEKDLSSRLMDIICPIG
KGQRGIIVAPPKAGKTTLLKKVAQNISTNYPDIKLIVLLIDERPEEVTDMKRSINGEVIYSTFDEEPQNH
AKVSRIVLERAKRMVEQGKDVVILMDSITRLSRAYNLTITPTGRTLSGGLDPGALIMPKKFFGAARNIEE
GGSLTILATALVDTGSRMDDMIFEEFKGTGNMEVHLDRKLQERRIFPAIDIYKSGTRKEDLIFSKEEKDV
AYTIRKVMYRDGNIEDVTENLIGMLSKTSDNKEFINVFKKVEFEKRRQNNK

>EDU38005.1 transcription termination factor Rho [Clostridium sporogenes ATCC 15579]
MTVKELREIAKKLDIKNISKFKKSELIEEIKTSQSTAIEKDGKILVEKISPKVIKNGNYIHNKITKENSV
NEEKTNSLMKNSEENKAERLKEMINESQRAKGVLEIIENNNYGFLRGQNYLSGPEDIYVSPSQIRRFNLR
TGDEVEGKVRIPKDGEKFKALIYVERVNGENPEKAVGRKPFESLVPIYPNERIKLETSSQDLSTRLMDII
SPIGKGQRGMIVAPPKAGKTTLLKKIAQSISRNNPLCKLIVLLIDERPEEVTDMQRSIKGEVIYSTFDEE
PEHHTKVTYMVLERAKRMVEQGQDVVILLDSITRLSRAYNLTITPTGRTLSGGLDPGALVMPKKFFGAAR
NIENGGSLTILATALTETGSRMDDMIFEEFKGTGNMEVHLNRKLQERRIFPALDIYKSGTRRDDLLFTDS
LEKETAFNIRKLLYEENNVENVTEQVLSILSKTKTNEEFVNIISKMDMNKNNK

>ACD53672.1 transcription termination factor Rho [Clostridium botulinum E3 str. Alaska E43]
MTKQVYEGMTLVELKDIAKKLEIKNISKYKKKELIDEILKSSPNTVEKEGVILREKISSKVRNDNNSVIS
STTTNNNRTNFNNNTVNNSGFNNNTVNNSGFNNNNSNFNNNSSNNNSFNNSNRSFNNSNNLSNSVNNNNS
DNKIDAKNNEENPALKQEKLNNMISESNSAKGILEILENNNFGFLRCKNYLTSSEDIYVSPSQIRRFNLR
TGDEVQGKVREAKEGEKFKALLFVEQVNGEHPEKAIGRKYFETLTPIYPKERLRLETSDEKDLSSRLMDI
ICPIGKGQRGIIVAPPKAGKTTLLKKVAQNISTNYPDIKLIVLLIDERPEEVTDMKRSIKGEVIYSTFDE
EPQNHAKVSRIVLERAKRMVEQGKDVVILMDSITRLSRAYNLTITPTGRTLSGGLDPGALIMPKKFFGAA
RNIEEGGSLTILATALVDTGSRMDDMIFEEFKGTGNMEVHLDRKLQERRIFPAIDIYKSGTRKEDLIFSK
EEKDVAYTIRKVMYRDGNIEDVTENLIGMLSKTSDNKEFINVFKKVEFEKRKQNNK

>BAH08329.1 hypothetical protein CKR_3278 [Clostridium kluyveri NBRC 12016]
MRCYLLKDKDINDMTVTELREVAKALQIKNISRYKKVELIEEIKKVSPAHIKKDGVILREKISPKNESVG
KCREVEHTSKLDEVKLQEPKIEESKINCGEKKEKLKEMINESDSARGVLEIIENNNYGFLRGKNYLTGPD
DIYVSPSQIRRFNLKTGDEVCGKVRTPKEGEKFKALLYVEKVNGENPERAVGRKPFETLTPIYPNQRLRL
ETNSSDLSTRLMDIISPIGKGQRGIIVAPPKAGKTTLLKKIAQSISKNHPEIKLIVVLIDERPEEVTDMQ
RSINGEVIYSTFDEEPEHHTKVAYMVLERTKRMVEQGQDVVILLDSITRLSRAYNLTITPTGRTLSGGLD
PGALVMPKKFFGAARNIEEGGSLTILATALIETGSRMDDMIFEEFKGTGNMEVHLDRKLQERRIFPAINV
YKSGTRRDDLLFENRAEKETAFNIRKVLYDENNNQNILEQLISLMSKTKNNMQLINIANKMDIGKYANK

>ACO86425.1 transcription termination factor Rho [Clostridium botulinum A2 str. Kyoto]
MINKDYESMTVKELREIAKKLDIKNISKFKKNELIEEIKTSKPTAIEKDGKILVEKISPKIIKSENNIHS
KITKENGINEEKTSSLMKNNEENKAERLKEMINESQRAKGVLEIIENNNYGFLRGQNYLSGPEDIYVSPS
QIRRFNLRTGDEVEGKVRIPKDGEKFKALIYVERVNGENPEKAVGRKPFESLVPIYPNERIKLETNSQDL
STRLMDIISPIGKGQRGMIVAPPKAGKTTLLKKIAQSISRNNPLCKLIVLLIDERPEEVTDMQRSIKGEV
IYSTFDEEPEHHTKVTYMVLERAKRMVEQGQDVVILLDSITRLSRAYNLTITPTGRTLSGGLDPGALVMP
KKFFGAARNIENGGSLTILATALTETGSRMDDMIFEEFKGTGNMEVHLNRKLQERRIFPALDIYKSGTRR
DDLLFTDSLEKETAFNIRKLLYEENNVENVTEQVLSILSKTKTNEEFVNIISKMDMNKNNK

>ACQ51637.1 transcription termination factor Rho [Clostridium botulinum Ba4 str. 657]
MINKDYESMTVKELREIAKKLDIKNISKFKKNELIEEIKTSKPTAIEKDGKILVEKISPKIIKSENNIHS
KITKENGINEEKTSSLMKNNEENKAERLKEMINESQRAKGVLEIIENNNYGFLRGQNYLSGPEDIYVSPS
QIRRFNLRTGDEVEGKVRIPKDGEKFKALIYVERVNGENPEKAVGRKPFESLVPIYPNERIKLETNSQDL
STRLMDIISPIGKGQRGMIVAPPKAGKTTLLKKIAQSISRNNPLCKLIVLLIDERPEEVTDMQRSIKGEV
IYSTFDEEPEHHTKVTYMVLERAKRMVEQGQDVVILLDSITRLSRAYNLTITPTGRTLSGGLDPGALVMP
KKFFGAARNIENGGSLTILATALTETGSRMDDMIFEEFKGTGNMEVHLNRKLQERRIFPALDIYKSGTRR
DDLLFTDSLEKETAFNIRKLLYEENNVENVTEQVLSILSKTKTNEEFVNIISKMDMNKNNK

>EEP55682.1 transcription termination factor Rho [Clostridium butyricum E4 str. BoNT E BL5262]
MIKQDYESMTLSKLKEIAKELEIKNISKYKKNELIEEIISVSPNSIKKDGVILRENISPKAVEKIQRSDL
EMKNSSSNSENSKIHTGEDKRETSNIKDRNFEKNVKRDYSENQNVNNNRNDDSQNEKKEVLREMINESNS
AKGILEILENNNFGFLRCKNYLTSSEDIYVSPSQIRRFNLRTGDEVEGKIREAKESEKFKALLFVQKVNG
EAPEKAIGRKSFETLTPIYPTERLKLETQNSGDLSSRLMDIICPLGKGQRGVIVAPPKAGKTTLLKKVAQ
NIVKNYPDIKLIVLLIDERPEEVTDMIRSINGDVVYSTFDEEPQNHAKVSQMVLERAKRMVEQGKDVVIL
MDSITRLSRAYNLTITPTGRTLSGGLDPGALIMPKKFFGAARNIEEGGSLTILATALVETGSRMDDMIFE
EFKGTGNMEVHLDRRLQERRIFPAIDVYKSGTRKEDLLLSKEELEVAFSIRKIMYKDGNADDVTENLINM
LSKTKNNEEFIETFKKNNFKK

>EES50184.1 transcription termination factor Rho [Clostridium botulinum E1 str. 'BoNT E Beluga']
MTKQVYEGMTLVELKDIAKKLEIKNISKYKKKELIDEILKSSPNTVEKEGVILREKISSKVRSDNNSVIS
STTTNNNRTNFNNNTVNNSGFNNNNSNFNNNSNNNSSFNNSNRSFNNSNNLSNSVNNNFNNNNNSDNKID
AKNNEENPALKQEKLNNMISESNSAKGILEILENNNFGFLRCKNYLTSSEDIYVSPSQIRRFNLRTGDEV
QGKVREAKEGEKFKALLFVEQVNGEHPEKAIGRKYFETLTPIYPKERLRLETSDEKDLSSRLMDIICPIG
KGQRGIIVAPPKAGKTTLLKKVAQNISTNYPDIKLIVLLIDERPEEVTDMKRSIKGEVIYSTFDEEPQNH
AKVSRIVLERAKRMVEQGKDVVILMDSITRLSRAYNLTITPTGRTLSGGLDPGALIMPKKFFGAARNIEE
GGSLTILATALVDTGSRMDDMIFEEFKGTGNMEVHLDRKLQERRIFPAIDIYKSGTRKEDLIFSKEEKDV
AYTIRKVMYRDGNIEDVTENLIGMLSKTSDNKEFINVFKKVEFEKRKQNNK

>EET86792.1 transcription termination factor Rho [Clostridium carboxidivorans P7]
MVTKDIEGMTVAELKVLAKSLGIKNISKYKKSELIEEIKKVSPASIEKDGKILREKISPKSESIVNDNEV
QSEKETKNQETRVLTDKKTLTDKVEEHKNNEEEKREKLKEMINESDTARGVLEIIENNNYGFLRGRNYLT
GPDDIYVSPSQIRRFNLKTGDEVQGKVRIPKEGEKFKALLYVEKVNGENPERAVGRKPFETLIPIYPNQR
LNLETNRENLSTRLMDIISPIGKGQRGIIVAPPKAGKTTLLKRIAQSISANHPLVKLIVVLIDERPEEVT
DMQRNIKGEVIYSTFDEEPEHHTKVAYMVLERAKRMVEQGQDVVILLDSITRLSRAYNLTITPTGRTLSG
GLDPGALIMPKKFFGAARNIEEGGSLTILATALVETGSRMDDMIFEEFKGTGNMEVHLNRRLQERRIFPA
IDVYKSGTRRDDLLFENQAEKDAAFNIRKVLYDENNTQNVTEQLINLLSKTRNNEEFINLASKMDMTKNA
DK

>ABG83575.2 transcription termination factor Rho [Clostridium perfringens ATCC 13124]
MLKLNIEQYENMTLVQLKEQAKELGIKNISKKKKSELIEELKAEFNKQNSNTKVIHKDGVILREKISQKE
QGGNKESFSGERVVRNSNNYNNNNSNYNNSNDEGKKEQLKDMISSSDSAKGILEILDNNNFGFLRCRNYL
TSEDDIYVSPSQIRRFGLRTGDEVQGKVRIPKDGEKFKALLYVERVNGESPEKAVGRKKFEELTPIYPKE
RLRLETENGRDLSSRLMDIICPIGKGQRGMIVAPPKAGKTTLLKRIAQNISKNNPEVKLIVLLIDERPEE
VTDMKRSIDGEVIYSTFDEEPQNHAKVSSIVLERAKRMVEQGRDVVILMDSLTRLSRAYNLTVTPSGRTL
SGGLDPGALIMPKKFFGAARNLEEGGSLTILATSLVDTGSRMDDMIFEEFKGTGNMEVHLDRKLQERRIF
PAIDIYKSGTRKEDLLFNEEEREASYKIRRVLQKENNIEDVAEKLINLLSKTKNNKEFLQVVLKSNLEN

>EFE11213.1 transcription termination factor Rho [Clostridium sp. M62/1]
MREKLQTLPLVQLRELAKAQGIKGVTALKKAELIERLCEAAGEKSPEKTAEPSEPREPEPAQEKSPAYDS
QSEKGERSVKESESSSRQEERHPQRTYVRNDYRSDSRGGQGYRGNGNSGYRNQNASYGRSYQARNQERNQ
DRNQERNQDRNQEKYQDRNHDRAEMRFSNGMGAANNAGSAWSGSMDSRAPQNPSQFQNSMTEQDMTGTSG
AQASGRYEQQTDMRYDARGQEQRSQDYRDPGVEEVKTELQDLDSGIEANGILEVMQDGFGFIRCENFLPG
ENDVYVAPSQIRRFNLKTGDIVLGSRRIKTATEKFAALLYIKSVNGYPLSVIERRPNFENLTPIFPDERL
HMEMPGTRNSTAMRVLDLLSPIGKGQRGMIVSPPKAGKTTLLKQVAKAVTTNHPDMHLIILLIDERPEEV
TDIREAITGPNVEVIYSTFDELPERHKRVSEMVIERAKRLVEHGRDVMILLDSMTRLARAYNLVVPASGR
TLSGGLDPAALHMPKRFFGAARNMREGGSLTILATALIDTGSRMDDVIYEEFKGTGNMELVLDRKLSEKR
IFPAIDILKSGTRRDDLLLNPLESEAVDIIHKATNTLKPEESVERILDLFARTKNNREFVDMVKKVRL

>ADF97975.1 transcription termination factor Rho [Clostridium botulinum F str. 230613]
MINKDYESMTVKELREIAKKLDIKNISKFKKNELIEEIKTSKSTAIEKDGKILVEKISPKIIKSENNIHS
KITKENGINEEKTSSLMKNNEENKAERLKEMINESQRAKGVLEIIENNNYGFLRGQNYLSGPEDIYVSPS
QIRRFNLRTGDEVEGKVRIPKDGEKFKALIYVERVNGENPEKAVGRKPFESLVPIYPNERIKLETNSQDL
STRLMDIISPIGKGQRGMIVAPPKAGKTTLLKKIAQSISRNNPLCKLIVLLIDERPEEVTDMQRSIKGEV
IYSTFDEEPEHHTKVTYMVLERAKRMVEQGQDVVILLDSITRLSRAYNLTITPTGRTLSGGLDPGALVMP
KKFFGAARNIENGGSLTILATALTETGSRMDDMIFEEFKGTGNMEVHLNRKLQERRIFPALDIYKSGTRR
DDLLFTDSLEKETAFNIRKLLYEENNVENVTEQVLSILSKTKTNEEFINIISKMDMNKNNR

>ADK13312.1 transcriptional termination factor rho [Clostridium ljungdahlii DSM 13528]
MDDKDIDNMTVLQLKQIAKTLEIKNISKYKKSQLIEEIKKVSPAHIKKGGVILREKISPKDEVPNRHKEA
EHTVRHSENKAQEDKNEEQKTNGNEKREKLKEMISESDSARGVLEIIENNNYGFLRGKNYLTGPDDIYVS
PSQIRRFNLKTGDEVCGKVRIPKEGEKFKALLYVEKVNGENPERAVGRKPFETLTPVYPNERIKLETNSA
DLSTRLMDIISPIGKGQRGIIVAPPKAGKTTLLKKIAQSISKNHPGIQLIVVLIDERPEEVTDMQRSING
EVIYSTFDEEPEHHTKVAYMVLERTKRMVEQGQDVVILLDSITRLSRAYNLTITPTGRTLSGGLDPGALV
MPKKFFGAARNIEEGGSLTILATALIETGSRMDDMIFEEFKGTGNMEIHLDRKLQERRIFPAIDVYKSGT
RRDDLLFKSQLEKEAAFNIRKVIYDENNTQNVTEQLISLLSKTRNNYEFMNIVSKMNMNKLGEK

>ADL52763.1 transcription termination factor Rho [Clostridium cellulovorans 743B]
MDINEYGTMKLDELKIIAKELGIKNTSKYKKTELIDEILKEKAKTTKVFSTPSIEKEGVILRENIKPKVA
SVELSERNISEVPPVVREQNNNNNNNLSQGTEQRDVSYEPIQDLNSAKGVLEINESNNFGFLRAGNFVST
SEDIYVSPSQIRRFNLRTGDEVEGKVREPKEGEKFKALRFVEKVNGENPEKAIGRIPFEKLIPIYPENRL
KLETKSSELSTRLMDFICPIGKGQRGLIVAPPKAGKTTLLKNVANSITENHPEVKLIVVLIDERPEEVTE
MQRSIKGEVVYSTFDQETESHIRIANMVLERAKRMVEQKLDVVILLDSLTRLTRANNLRVDPTGRTLSGG
LDPAALHLPKRLFGAARNVENGGSLTILSTVLVETGSRMDDVIFEEFKGTGNMEVHLDRKLQERRIFPAI
DIYKSGTRKEEYLLSTDERNAAINVRRKLYNENNPQAVTEMVLNILSETESNDELIKRLNNIK

>CBZ01954.1 transcription termination factor Rho [Clostridium botulinum H04402 065]
MINKDYESMTVKELREIAKKLDIKNISKFKKNELIEEIKTSKLTAIEKDGKILVEKISPKIIKSENNIHS
KITKENGINEEKTSSLMKNNEENKAERLKEMINESQRAKGVLEIIENNNYGFLRGQNYLSGPEDIYVSPS
QIRRFNLRTGDEVEGKVRIPKDGEKFKALIYVERVNGENPEKAVGRKPFESLVPIYPNERIKLETNSQDL
STRLMDIISPIGKGQRGMIVAPPKAGKTTLLKKIAQSISRNNPLCKLIVLLIDERPEEVTDMQRSIKGEV
IYSTFDEEPEHHTKVTYMVLERAKRMVEQGQDVVILLDSITRLSRAYNLTITPTGRTLSGGLDPGALVMP
KKFFGAARNIENGGSLTILATALTETGSRMDDMIFEEFKGTGNMEVHLNRKLQERRIFPALDIYKSGTRR
DDLLFTDSLEKETAFNIRKLLYEENNVENVTEQVLSILSKTKTNEEFVNIISKMDMNKNNR

>EGB92025.1 transcription termination factor Rho [Clostridium sp. D5]
MTREKYESLPLATLKDLAKARKMKGVSAMKKSELIDTMLAQDEKEKMEEARAEAKEEVKEELKEKKEGTD
IEQLDSGKAANGILEVLPDGYGFIRCENYLPGENDVYVSPSQIRRFNLKTGDIISGNTRVKTQSEKFSAL
LYVSTINGMRPSDAMKRHNFEDLTPIFPNQRLRLETPGSSTAMRIVDLLSPIGKGQRGMIVSPPKAGKTT
LLKEVALSVQKREPNMHLLILLIDERPEEVTDIREAIAGPNVEVIYSTFDELPEHHKRVSEMVIERAKRL
VEHGKDVMILLDSITRLARAYNLTVPPSGRTLSGGLDPAALHMPKRFFGAARNMREGGSLTILATALVET
GSKMDDVVYEEFKGTGNMELVLDRKLQEKRVFPAIDIPKSGTRREDLLLSREEQDAVYIIRRAMNGLKAE
EAVDNLLNIFSQTKSNADLVQVVIKKKFL

>ADZ21933.1 transcription termination factor Rho [Clostridium acetobutylicum EA 2018]
MINNDLNDLESMTVNDLKELAKELGLRNVSKYRKKDLIDEINKKSPNSIEKNGIMLKENIKPKNDLSEKS
NTSESSNGNVSRPAEKTYTNNNRYVQKEKENKNERFKEMVDESDSAKGVLELVENNNFGFLRGKNYLTSP
EDIYVSPSQIRRFNLKTGDEVQGKVRIPKEGEKFKALLYVEKVNGENPEKSVRREPFEKLTPIYPNQRLS
LEKNSDELATRLMDLISPIGKGQRGLIVAPPKAGKTTLLKSVAQSLAKNHPETKLIVVLIDERPEEVTDM
QRSIKGEVIYSTFDEEPEHHTKVAYMVLERAKRMVEQGQDVVILLDSLTRLARAYNLTITPTGRTLSGGL
DPGALIMPKKFFGAARNIEEGGSLTILATALIDTGSRMDDMIFEEFKGTGNMEVHLDRRLQERRIFPAID
IYKSGTRKESELLSHDELEAAFKIRRVLYSNNSTQDVTEKLINMLNETENNNEIVNVINKGKW

>AEB76951.1 transcription termination factor Rho [Clostridium botulinum BKT015925]
MTVVELKKMAKDLDIKGITKLKKAELIKEINKKSQITINKGGVILKENITPKKVHNSSNDNIKNVNQNDN
QNKNETLEDGNSLEKGKNLKEMIHESQSAKGVLEIIENNNYGFLRGENYLTGPKDIYVSPSQIRRFNLKT
GDEVSGKVRTAKEGEKFQALIYVEKINGENPEKAVGRQRFEKLTPIYPNERIRLQIGQSDLSSRLMDIIS
PIGKGQRGLIVAPPKAGKTTLLKKIAHSISKNHPESKLIVLLIDERPEEVTDMQRSINGEVIYSTFDEEP
EHHTKVAYMVLERAKRMVEQGQDVIVLLDSLTRLTRAYNLTINPTGRTLSGGLDPGALIMPKKFFGAARN
IEEGGSLTILATALIDTGSRMDDMIFEEFKGTGNMEVHLDRKLEERRIFPAIDIYKSGTRREDLLLTAQE
LEASFTIRKVLYKENNTASVTEKLINLLSKTKNNDEFLQNFSKEKWER

>AEI33722.1 transcription termination factor Rho [Clostridium acetobutylicum DSM 1731]
MINNDLNDLESMTVNDLKELAKELGLRNVSKYRKKDLIDEINKKSPNSIEKNGIMLKENIKPKNDLSEKS
NTSESSNGNVSRPAEKTYTNNNRYVQKEKENKNERFKEMVDESDSAKGVLELVENNNFGFLRGKNYLTSP
EDIYVSPSQIRRFNLKTGDEVQGKVRIPKEGEKFKALLYVEKVNGENPEKSVRREPFEKLTPIYPNQRLS
LEKNSDELATRLMDLISPIGKGQRGLIVAPPKAGKTTLLKSVAQSLAKNHPETKLIVVLIDERPEEVTDM
QRSIKGEVIYSTFDEEPEHHTKVAYMVLERAKRMVEQGQDVVILLDSLTRLARAYNLTITPTGRTLSGGL
DPGALIMPKKFFGAARNIEEGGSLTILATALIDTGSRMDDMIFEEFKGTGNMEVHLDRRLQERRIFPAID
IYKSGTRKESELLSHDELEAAFKIRRVLYSNNSTQDVTEKLINMLNETENNNEIVNVINKGKW

>BAK48077.1 hypothetical protein CXIVA_21100 [Clostridium sp. SY8519]
MREKYESLSLAALRDLAKSRGMKKISALRKAELIDAILAEEGDTGANSDRPLQQEKKQAAKEPEQGKDPA
VPDSDGPDTSKAADRGTPLRQGQETAQEPPRTQGRPADEESEGTHTRRKRGESRTRGKRTEPAEENKSRR
KRVEAAEENKSRGRRMETTEENKSRGKRTEVTEEHKNHRKRTEAAEENKSRGRRTETTEENKNRGRRTET
AEENRSRGKRTEAAEENRSRGKRTEAAEENKGRRKRAEAAEESKSRGRHTEAAEEMNSRGRHAEDPDEGK
NRAGQTEVSEEGRTHVRHTESAHTRDHRENQGESSGSGQPRTEYARTEAEFDTGVKAHGILEVMADGYGF
IRCENYLPGDNDVYVSPSLIRRFNLKTGDFITGNMRLRSQGEKFGALLFVSDVNGYTPFEAAKRTAFEDL
TPIFPNERIRLETDASGISMRIMDLIAPVGKGQRGMIVSPPKAGKTTLLKEVARSVRINNPEMHLIILLI
DERPEEVTDIKEAIESENAEVIYSTFDELPEHHKRVSEMVIERAKRLVEHGQDVIILLDSITRLARAYNL
VVPPSGRTLSGGLDPAALHMPKRFFGAARNMREGGSLTILATALVDTGSKMDDVVYEEFKGTGNMELILD
RHLSEKRIFPAIDIVKSGTRREDLLLNPEEQEAVNLIRKGINGMKTEESVESILRLFIHTRNNHDFVNYL
RKKRIFP

>EHF05797.1 transcription termination factor Rho [Clostridium sp. 7_3_54FAA]
MREKLQTLPLTQLRELAKAQGLKGVTTLKKAEIIDRLCEIAGGKAADKDLAGMDAAGAEGGGVHNIIPSE
PLAAAEEKKTDEKPSETIDKEPRILKKNTREEKREEAPRRDTNRYRDDSRKRDYQPRGDYQQRSDNQSRS
DYQQRSDNQSRGDYQQRGDNQSRGDYQQRGDNQSRGDYQQRGESQSRGDYQQRGESQSRGDYQQRAENQT
RGEYQSRNEEGKTDFQELDSGIEADGILEVMPDGFGFIRCENFLPGENDVYVAPSQIRRFNLKTGDIVRG
SRRVKTATEKFAALLYINTVNGYPTNVVERRPNFENLTPIFPNSRLHLEMPGTRNTTAMRVMDLLSPIGK
GQRGMIVSPPKAGKTTLLKQVARAVTANHPEMHLIILLIDERPEEVTDIREAITGPNVEVIYSTFDELPD
RHKRVSEMVIERAKRLVEHGRDVMILLDSITRLARAYNLVVPPSGRTLSGGLDPAALHMPKRFFGAARNM
RENGSLTILATALIDTGSRMDDVIYEEFKGTGNMEIVLDRKLSEKRIFPAIDILKSGTRRDDLLLTQEES
EAVDIIHKATNTQKPEESVERILDLFAKTRNNQEFVDITRKRRFF

>EHI97439.1 transcription termination factor Rho [Clostridium sp. DL-VIII]
MTKQEYESMTLTSLKDIAKKAGVKNISKYKKNELIEEILKISSNFIEKDGVILRENISPKISKDVKEDTI
NKEIKENKEVARISNNNTRVNNYSETKVENNNSENAEKKENLREMINESNVIKGILEILENNSFGFLRCK
NYLTSSDDVYVSPSQIRRFNLRTGDEVEGKVREAKEGEKFKALLFVQKVNDEHPERAIGRKSFETLTPIY
PKERLRLETSDKNDLASRLMDIICPIGKGQRGIIVAPPKAGKTTLLKKIAQNISKNYPDVKLIVLLIDER
PEEVTDMKRSINGDVVYSTFDEEPQNHAKVSQMVLERAKRMVEQGKDVVILLDSITRLSRAYNLTITPTG
RTLSGGLDPGALIMPKKFFGAARKIEEGGSLTILATALIETGSRMDDMIFEEFKGTGNMEVHLDRRLQER
RIFPAIDIYKSGTRKEDLILSKEELDVAFSVRKIMYKDGNSDDITENLINMLSKTNNNKEFINVFQKRNQ

>EHN15612.1 transcription termination factor Rho [Clostridium sporogenes PA 3679]
MINKDYESMTVKELREIAKKLDIKNISKFKKSELIQEIKTSQSTAIEKDGKILVEKISPKVIKNGNYIHN
KITKENSVNEEKTNSLMKNSEENKAERLKEMINESQRAKGVLEIIENNNYGFLRGQNYLSGPEDIYVSPS
QIRRFNLRTGDEVEGKVRIPKDGEKFKALIYVERVNGENPEKAVGRKPFESLVPIYPNERIKLETSSQDL
STRLMDIISPIGKGQRGMIVAPPKAGKTTLLKKIAQSISRNNPLCKLIVLLIDERPEEVTDMQRSIKGEV
IYSTFDEEPEHHTKVTYMVLERAKRMVEQGQDVVILLDSITRLSRAYNLTITPTGRTLSGGLDPGALVMP
KKFFGAARNIENGGSLTILATALTETGSRMDDMIFEEFKGTGNMEVHLNRKLQERRIFPALDIYKSGTRR
DDLLFTDSLEKETAFNIRKLLYEENNVENVTEQVLSILSKTKTNEEFINIISKMDMNKNNK

>EHP48037.1 transcription termination factor Rho [Clostridium perfringens WAL-14572]
MNIEQYENMTLVQLKEQAKELGIKNISKKKKSELIEELKAEFNKQNSNTKVIHKDGVILREKISQKEQGG
NKESFSGERVVRNSNNYNNNNSNYNNSNDEGKKEQLKDMISSSDSAKGILEILDNNNFGFLRCRNYLTSE
DDIYVSPSQIRRFGLRTGDEVQGKVRIPKDGEKFKALLYVERVNGESPEKAVGRKKFEELTPIYPKERLR
LETENGRDLSSRLMDIICPIGKGQRGMIVAPPKAGKTTLLKRIAQNISKNNPEVKLIVLLIDERPEEVTD
MKRSIDGEVIYSTFDEEPQNHAKVSSIVLERAKRMVEQGRDVVILMDSLTRLSRAYNLTVTPSGRTLSGG
LDPGALIMPKKFFGAARNLEEGGSLTILATSLVDTGSRMDDMIFEEFKGTGNMEVHLDRKLQERRIFPAI
DIYKSGTRKEDLLFNEEEREASYKIRRVLQKENNIEDVAEKLINLLSKTKNNKEFLQVVLKSNLEN

>AEY68077.1 transcription termination factor Rho [Clostridium sp. BNL1100]
MDQINLQSKTLEDLRYIAKMLGMKNISKYKKSELVELLSENSKKLKSDDIVEEVVSEEIKTAEPAANTIE
TQASEERSKEASEEVPVLRKSRRGRPSKASKSMDKPENTGVSDLLTSVTGQDNQGKNPNSVPEQSDKPDR
LSDTLKHLETKNIEKKPHSRGRKKDVQPSSEPPVTENKLLSNTSNTSEVSAQDKGNNSADNIPHRKNSRL
KPEQTIEQPKNVSDEKIQGKVEKDSKPQIYKKEDQPSARQDNRQQHRQIRPYTNTNVKSDISSEPQRMPL
NQQPQQVQPQQPTPSQPQVISPQIQQPQGSEKIESDDPVEGVLEVLPDGYGFLRSENYLSGPKDVYVSPS
QIRRFGLKTGDKLRGKGRIPKEGEKFQALLYVQSINGDTPDVASKRVAFEYLTPIYPDNRITLETSPREF
STRLIDLIAPIGKGQRGMIVSPPKAGKTILLKKIANAITINYPEAELIVLLIDERPEEVTDMQRSIKGEV
IYSTFDEVPEHHIKVAEMVLERAQRLVEQKKDVVILLDSITRLARAYNLTIPPTGRTLSGGLDPGALHKP
KRFFGAARNIENGGSLTIMATALIETGSRMDDVIFEEFKGTGNMELHLDRKLSEKRIFPAIDINKSGTRR
EELLLSQKELESVWAIRKAMSNMGTAEVTEILINKLMQTRTNDDFVNSIKISFLDKNSQDR

>EIA16213.1 transcription termination factor Rho [Clostridium perfringens F262]
MNIEQYENMTLVQLKEQAKELGIKNISKKKKSELIEELKAEFNKQNSNTKVIHKDGVILREKISQKEQGG
NKESFSGERVVRNSNNYNNNNSNYNNSNDEGKKEQLKDMISSSDSAKGILEILDNNNFGFLRCRNYLTSE
DDIYVSPSQIRRFGLRTGDEVQGKVRIPKDGEKFKALLYVERVNGESPEKAVGRKKFEELTPIYPKERLR
LETENGRDLSSRLMDIICPIGKGQRGMIVAPPKAGKTTLLKRIAQNISKNNPEVKLIVLLIDERPEEVTD
MKRSIDGEVIYSTFDEEPQNHAKVSSIVLERAKRMVEQGRDVVILMDSLTRLSRAYNLTVTPSGRTLSGG
LDPGALIMPKKFFGAARNLEEGGSLTILATSLVDTGSRMDDMIFEEFKGTGNMEVHLDRKLQERRIFPAI
DIYKSGTRKEDLLFNEEEREASYKIRRVLQKENNIEDVAEKLINLLSKTKNNKEFLQVVLKSNLEN

>EEH99815.2 transcription termination factor Rho [Clostridium sp. 7_2_43FAA]
MSKEIYERKTLAELKEIAKQLNIKNISKLKKSELIDAIIENSPKSIEKNGVILQEKITPKVKSEEINVVN
NSFNKDIREENKEERKEDIKEENREEKRERLKVMINESNTAKGVLEILENNSFGFLRCNNYQTGENDIYV
SPSQIRRFNLRTGDEVEGKVREAKEGEKFKALLYVERVNGENPERAVGRKSFETLTPIYPQDRLHLETNN
EGDLSSRLMDIICPIGKGQRGIIVAPPKAGKTTLLKKVAQNISKNYPEVKLIVLLIDERPEEVTDMKRSI
NGDVIYSTFDEEPQNHAKVSQMVLERAKRMVEQGKDVVILLDSLTRLSRAYNLTITPTGRTLSGGLDPGA
LIMPKKFFGAARNIEEGGSLTILATALIDTGSRMDDMIFEEFKGTGNMEVHLDRKLQERRIFPAIDIYKS
GTRKEDLILSDEEKEVAYSIRRVMYRDGNIENVTEKLINMLTKTKNNKEFIKIFSKSEIEKK

>EKN39262.1 transcription termination factor Rho, partial [Clostridium botulinum CFSAN001627]
MKNNEENKAERLKEMINESQRAKGVLEIIENNNYGFLRGQNYLSGPEDIYVSPSQIRRFNLRTGDEVEGK
VRIPKDGEKFKALIYVERVNGENPEKAVGRKPFESLVPIYPNERIKLETNSQDLSTRLMDIISPIGKGQR
GMIVAPPKAGKTTLLKKIAQSISRNNPLCKLIVLLIDERPEEVTDMQRSIKGEVIYSTFDEEPEHHTKVT
YMVLERAKRMVEQGQDVVILLDSITRLSRAYNLTITPTGRTLSGGLDPGALVMPKKFFGAARNIENGGSL
TILATALTETGSRMDDMIFEEFKGTGNMEVHLNRKLQERRIFPALDIYKSGTRRDDLLFTDSLEKETAFN
IRKLLYEENNVENVTEQVLSILSKTKTNEEFVNIISKMDMNK

>EKQ50847.1 transcription termination factor Rho [Clostridium sp. Maddingley MBC34-26]
MTKQEYESMTLTALKDIAKDLGVKNISKYKKNELIEEILKSSNNFIEKDGVILRENIAPKVAEKPQDTKE
RINNKETTKASGDTEKKEEIVSKDESAEKKENLKEMIDESNVAKGILEILENNSFGFLRCKNYLTSSDDI
YVSPSQIRRFNLRTGDEVEGKVREAKETEKFKALLFVQKVNGEHPEKAIGRKSFETLTPIYPKERLRLET
SDKNDLASRLMDIICPIGKGQRGIIVAPPKAGKTTLLKKVAQNISKNYPEVKLIVLLIDERPEEVTDMKR
SINGDVVYSTFDEEPQNHAKVAQMVLERAKRMVEQGKDVVILMDSITRLSRAYNLTINPTGRTLSGGLDP
GALIMPKKFFGAARKIEEGGSLTILATALIETGSRMDDMIFEEFKGTGNMEVHLDRRLQERRIFPAIDIY
KSGTRKEDLILSKDELEVAFSIRRIMYKDGNADDVTENLINMLSKTTDNKEFISAFQKKTQ

>EKX78535.1 transcription termination factor Rho [Clostridium botulinum CFSAN001628]
MINKDYESMTVKELREIAKKLDIKNISKFKKNELIEEIKTSKSTAIEKDGKILVEKISPKIIKGENNIHS
KITRENGINEEKTSSLMKNNEENKAERLKEMINESQRAKGVLEIIENNNYGFLRGQNYLSGPEDIYVSPS
QIRRFNLRTGDEVEGKVRIPKDGEKFKALIYVERVNGENPEKAVGRKPFESLVPIYPNERIKLETNSQDL
STRLMDIISPIGKGQRGMIVAPPKAGKTTLLKKIAQSISRNNPLCKLIVLLIDERPEEVTDMQRSIKGEV
IYSTFDEEPEHHTKVTYMVLERAKRMVEQGQDVVILLDSITRLSRAYNLTITPTGRTLSGGLDPGALVMP
KKFFGAARNIENGGSLTILATALTETGSRMDDMIFEEFKGTGNMEVHLNRKLQERRIFPALDIYKSGTRR
DDLLFTDSLEKETAFNIRKLLYEENNVENVTEQVLSILSKTKTNEEFVNIISKMDMNKNNR

>EKY27647.1 transcription termination factor Rho [Clostridium celatum DSM 1785]
MTLADLKNKAKELGIKNISKLKKSELIDELLNVNSSKVEESKSTPNVIERNGVILTERIAPKTREQQNTT
YNNYQSREVNTLSEEEREEKKERLKTMINESGSAKGVLEVQENNNFGFLRCDNYLTGENDIYVSPSQIRR
FNLRTGDEVQGKVREAKDGEKFKALLFVEKVNGDSPEKAIGRKSFETLTPIYPNERLHLETSNEKDLSSR
LMDIICPIGKGQRGVIVAPPKAGKTTLLKKIAQNITINHPEVKLIVLLIDERPEEVTDMKRSIKGDVIYS
TFDEEPQNHAKVSQMVLERAKRMVEQGKDVVILLDSITRLSRAYNLTITPTGRTLSGGLDPGALIMPKKF
FGAARNIEEGGSLTILATALVETGSRMDDMIFEEFKGTGNMEVHLDRRLQERRIFPAIDIYKSGTRKEDL
LLTEEEKEVAFAIRKVMYKDGNIENITENLINMLSKTKNNKEFIEVFPKNESFKK

>ELP60936.1 transcription termination factor Rho [Clostridium pasteurianum DSM 525 = ATCC 6013]
MFSVDLESKTLVQLREMAKGLGIKNISKFKKKDLIEEIKKVSPVSIEKDGVVLSEKISPKKGKNVASDID
ENNSENLKNENDVIVNDKEILNKNILKKDETKIKAEKTQVSISNTKSSKNSAEEIQKGNTEVVRENHRTE
TNIKLEHDRNRAEFDKNHERKDSHNFKSNFDQTRNANDKDKHIREEKDDKFKEMVHESNSAKGVLELVDN
NNFGFLRGKNYLTSPDDIYVSPSQIRRFNLKTGDEVEGKVRIPKEGEKFKALLYVQSVNGENPDKAVGRK
PFETLVPVYPNKRLKLEKNEKELATRLMDIMSPIGKGQRGLIVAPPKAGKTTLLKTVAQSISHNHPEVKL
IVLLIDERPEEVTDMKESIKGEVIYSTFDEEPEHHTKVAYMVLERTKRMVEQGQDVVILLDSLTRLSRAY
NLTITPTGRTLSGGLDPGALIMPKKFFGAARNIKEGGSLTILATALVDTGSRMDDMIFEEFKGTGNMEVH
LDRRLQERRIFPAIDIYKSGTRKEKLLLSQEEYDASYLIRRVLYNENSTQSVTEKVINLLSETKNNKEFV
DIISKEKWER

>AGF54398.1 transcription termination factor Rho [Clostridium saccharoperbutylacetonicum N1-4(HMT)]
MTKQEYESMTLTSLRDIAKDLNVKNISKFKKHELIEEILKGSNNFIKKDGVILRENIAPKAVKADETVVS
RTDNATEGVVSKPNNTNEAVKVTQREDVKVNNNSNVSSDNARVEKNDKKENLREMINDSSVANGILEILE
NNSFGFLRCKNYLTSSDDIYVSPSQIRRFNLRTGDEVEGKVREAKEGEKFKALLFVQKVNGEAPEKAIGR
KSFETLTPIYPKERVRLETSDSNDLASRLMDIICPIGKGQRGIIVAPPKAGKTTVLKKIAQNIAKNYPDT
KLIVLLIDERPEEVTDMKRSINGDVVYSTFDEEPQNHAKVSQMVLERAKRMVEQGKDVVILLDSITRLSR
AYNLTITPTGRTLSGGLDPGALIMPKKFFGAARKIEEGGSLTILATALVETGSRMDDMIFEEFKGTGNME
VHLDRRLQERRIFPAIDIYKSGTRKDDLILSKEELEVAFSIRRTMYKDGNIEDITENLINILSKTKNNKE
FIEVFQKRNS

>EMU53372.1 transcription termination factor Rho [Clostridium butyricum DKU-01]
MIKQDYESMTLSKLKEIAKELEIKNISKYKKNELIEEIISVSPNSIKKDGVILRENISPKAVEKIQRSDL
EMKNSSSNSENSKIHTGEDKRETINIKDRNFEKNVKRDYSENQNVNSNRNDDSQNEKKEVLREMINESNS
AKGILEILENNNFGFLRCKNYLTSSEDIYVSPSQIRRFNLRTGDEVEGKIREAKESEKFKALLFVQKVNG
EAPEKAIGRKSFETLTPIYPTERLKLETQNSGDLSSRLMDIICPLGKGQRGVIVAPPKAGKTTLLKKVAQ
NIVKNYPDIKLIVLLIDERPEEVTDMIRSINGDVVYSTFDEEPQNHAKVSQMVLERAKRMVEQGKDVVIL
MDSITRLSRAYNLTITPTGRTLSGGLDPGALIMPKKFFGAARNIEEGGSLTILATALVETGSRMDDMIFE
EFKGTGNMEVHLDRRLQERRIFPAIDVYKSGTRKEDLLLSKEELEVAFSIRKIMYKDGNADDVTENLINM
LSKTKNNEEFIETFKKNNFKK

>EMZ14191.1 transcription termination factor Rho [Clostridium sp. ASF356]
MGQEDFEKKTLIELQQIGKEIGLKSITKFRKNELIEQIQLYKEQQKKTEQNSIIKNITTYGFEMKQDKQN
ELLIEQKEALQEQREVLQEQKETLQEQKEVQQEQKEKMLQCLENAPIGEGILEVMPDGYGFLRAENFLRG
SGDIYISQSQIKRFNLKTGDAVRGNMRLARENEKYNALLYVKTVNGDSPQKAVNRPSFEDLTPIYPEEKL
KLETGRTAFSGRLIDLIAPIGKGQRGIIVAPPKVGKTVLLTQLANAITKNHKEVHLIFLLIDERPEEVTD
IQRSITGENVDIVYSTFDEEPEHHKRVAEMVLERAKRMVEQGKDLIILLDSITRLSRAYNLIIPPSGRTL
SGGLDPSALYMPKRFFGAARNIEDGGSLTILATALVDTGSKMDDVIFEEFKGTGNMELVLDRRLAERRIF
PAVDINRSGTRREEKLLTKQEMDCIYMLRKVTSNMPTVDVTESVLEWLKKTADNNEFIGRLPIFEKTLNT
KTEK

>EMZ26898.1 transcription termination factor Rho [Clostridium sp. ASF502]
MTREKYESLPLATLKELAKARSMKGVSTMKKSDLIDAMLAQDEKDSQEAAQEEAKEEVREEMKEKKESTD
IEQLDSGKTATGILEVLPDGFGFIRSDNYLPGENDVYVSPSQIRRFGLKTGDILMGNTRVKTQGEKFSAL
LYVSAINGMRPADAQKRRNFEDLTPIFPNQRLRMETPGCTTAMRIVDLLSPIGKGQRGMIVSPPKAGKTT
LLKDIALSVKKSDPNIHLLILLIDERPEEVTDIREAIAGPNVEVVYSTFDELPEHHKRVSEMVIERAKRL
VEHGKDVMILLDSITRLARAYNVIVPPSGRTLSGGLDPTALHMPKRIFGAARNMREGGSLTILATALVDT
GSKMDDVVYEEFKGTGNMELVLDRKLQERRVFPAIDIPKSGTRREDLLLNKDEQDAVYIIRKALNSMKSD
EAVDNLLNMFSRTKSNDELTRMVIRQKFL

>ENZ01028.1 transcription termination factor Rho [Clostridium colicanis 209318]
MSKELYSSMTLVKLREVAKELEIKNISKFKKDDLVNEILKYKENKTNTVENKINKDGVILQEKISPKTRE
NKQLENQNSNYSNNNYSNNNRSTETGFSSNVQTVSGILEIQESNSFGFLRGENYLSSSADIYVSPAQIRR
FNLSTGDKLQGKAREAKEGEKFKALIYVDTVNDESPEKAIRRTRFEKLTPIYPKERIRLEGKDNNELSTR
LMDIICPIGKGQRGLIVAPPKAGKTTLLKTIARNISINCPDIKIIVLLIDERPEEVTDMQRSINGEVIYS
TFDEEPQNHAKVSQMVLERGKRMVEQGQDVVILLDSLTRLSRAYNLTITPTGRTLSGGLDPGALIMPKKF
FGAARNIEEGGSLTILATALVDTGSRMDDMIFEEFKGTGNMEVHLDRRLQERRIFPAIDIYKSGTRKEDL
LLSEEEKEVAYNIRKTMYSDGNGDNVTENLIKILSKTKNNDDFIRVFEKMTKL

>ENZ31233.1 transcription termination factor Rho [Clostridium butyricum 60E.3]
MIKQDYESMTLSKLKEIAKELEIKNISKYKKNELIEEIISVSPNSIKKDGVILRENISPKAVEKIQRSDL
EMKNSSSNSENSKIHTGEDKRETSNIKDRNFEKNVKRDYSENQNVNSNRNDDSQNEKKEVLREMINESNS
AKGILEILENNNFGFLRCKNYLTSSEDIYVSPSQIRRFNLRTGDEVEGKIREAKESEKFKALLFVQKVNG
EAPEKAIGRKSFETLTPIYPTERLKLETQNSGDLSSRLMDIICPLGKGQRGVIVAPPKAGKTTLLKKVAQ
NIVKNYPDIKLIVLLIDERPEEVTDMIRSINGDVVYSTFDEEPQNHAKVSQMVLERAKRMVEQGKDVVIL
MDSITRLSRAYNLTITPTGRTLSGGLDPGALIMPKKFFGAARNIEEGGSLTILATALVETGSRMDDMIFE
EFKGTGNMEVHLDRRLQERRIFPAIDVYKSGTRKEDLLLSKEELEVAFSIRKIMYKDGNADDVTENLINM
LSKTKNNEEFIETFKKNNFKK

>AGK95437.1 transcription termination factor Rho [Clostridium pasteurianum BC1]
MFSVDLESRTLVQLKEMAKGLGIKNISKFKKRDLIEEIKKVSPVSIEKDGVVLREKISPKKDEKAALITN
KNKNSDSKNKVDVAVKEKEILKVEADNVPKVIAEGTEVSSNRAENTNNKIEIVEDKQNVNIRREVNRAET
IGNKVEPTKNSMEVARNYERKESQNLKNNFDQSRSTNEKYVKEEKDDKFKEMVHESNSAKGVLELVDNNN
FGFLRGKNYLTGPDDIYVSPSQIRRFNLKTGDEVEGKVRIPKEGEKFKALLYVQSVNGENPEKAVGRKPF
ETLVPIYPNKRLKLEKNEKELATRLMDIMSPIGKGQRGLIVAPPKAGKTTLLKTVAQSISSNHPEVKLIV
LLIDERPEEVTDMKESIKGEVIYSTFDEEPEHHTKVAYMVLERTKRMIEQGQDVVILLDSLTRLARAYNL
TITPTGRTLSGGLDPGALIMPKKFFGAARNIKEGGSLTILATALIDTGSRMDDMIFEEFKGTGNMEVHLD
RRLQERRIFPAIDIYKSGTRKEKLLLAQEEYDASYLIRKVLYNENSTQSVTEKLINLLSETKNNKDFVDI
INKEKWER

>EOR19917.1 transcription termination factor Rho [Clostridium sartagoforme AAU1]
MTKEMYERKTLAELKEIAKEINIKNISKLKKNELIDAIIENTPKSIEKNGVVLQEKITPKVKVEEVSNTV
ITEVKEENKEEKRERLKVMINESNSAKGVLEILENNSFGFLRCNNYQTGENDIYVSPSQIRRFNLRTGDE
VEGKVREAKDGEKFKALLFVERVNGENPERAVRRQSFETLTPIYPQERLHLETNNEGDLSSRLMDIICPI
GKGQRGIIVAPPKAGKTTLLKKVAQNISKNYPDIKLIVLLIDERPEEVTDMKRSINGDVIYSTFDEEPQN
HAKVSQMVLERAKRMVEQGKDVVILLDSLTRLSRAYNLTITPTGRTLSGGLDPGALIMPKKFFGAARNIE
EGGSLTILATALVDTGSRMDDMIFEEFKGTGNMEVHLDRKLQERRIFPAIDIYKSGTRKEDLILSDEEKE
VSYSIRRVMYRDGNVENVTEKLINMLSKTKSNKEFINIFSKSEIERK

>CCX42655.1 transcription termination factor Rho [Clostridium sp. CAG:1024]
MLETGECGDAEGVLEVLPDGYGFLRSDNYLSGDRDVYVSIAQIRRFGLRTGDLVTGKTRPSKEGERFLAL
LYITAVNGEDPEKLADRRPFEELVPIFPNERYTLETPGKKNNLAIRLIDLIAPIGKGQRAMIVSQPKAGK
TTLLKAIANGISENYPDSHLIVLLIDERPEEVTDMQRSIKGEVLYSTFDELPEHHTRVAEMVLERAMRLV
EHGKDVVILMDSLTRLARAYNLTIPPTGRTLSGGMDPGALHKPKRFFGAARNIENGGSLTVIATALSETG
SRMDDMVYEEFKGTGNMEIHLDRKMSEKRIFPAIDIYKSGTRRDDLLLSPAELEGVRTIRRVLSGANPLE
VTEQLIGMLAKTQTNEEFLQRLKEWVSIYEKDGYTMSAQNRFGK

>CCX50660.1 transcription termination factor Rho [Clostridium sp. CAG:226]
MTRDQLLEKSLGDLREIAKLQGVKSITKYRKGELVDIIMNGGSKLSAVKPKAEAEEKAGAVSAPSAPQRT
EEAPAAKAEPVPQAQTAAPQQAQPAPAPSAPQGGIPPLDAGYDSRQRYQQPYRQPRQDYQSPSGYNRRYT
APGAYQDTRQPRQNYQQPYGAPRYTNQGYDSRPSYRQDGYAPAPSPYRQAQEAYMQQQQQPNPYRQDSYM
QQNPYRQDPYAGGMDMHEDAYRQAKPDSFYKDYNPAAPTPAISEMLEAGTCGDCEGVLEVLPDGYGFLRS
ENYLPGTRDVYVSIAQIRRFNLKTGDMVTGKTRPSKEGERFLALLYITAINGEDPEKAQQRKPFDELIPI
FPNERLTLESKGLGRDQNLAIRLIDLIAPIGKGQRGMIVSQPKSGKTTLLKNIAHGISTNYPDVHLIVLL
IDERPEEVTDMKRSINGEVLYSTFDELPEHHTRVAEMTQERAMRLVEQGKDVVVLLDSITRLARAYNLTI
PTTGRTLSGGMDPGALHKPKRFFGAARNIENGGSLTIIATALIETGSRMDDIVYEEFKGTGNMEIHLDRK
MSEKRIFPAIDIYKSGTRKEELLLSKQELEAVFSMRKTLSSGNPADATEQLIAMMERTETNEEFVNKLNN
MSKAYERDGFSAGKRIN

>CCX89264.1 transcription termination factor Rho [Clostridium sp. CAG:590]
MNYEDMTLQELKSAAKELGIKGITGMKKSELVQLLNAVKGHQKAGKEAVKMATAEKVEKRSVVEKTQKQP
TVTKAEKQSPEEKTAAKKDSVDFSLDSGKEANGILEVMADGFGFIRCENYLPGDHDIYVSPAQIKKFNLK
TGDIIVGNQKVKTDKEKFAALLYIRSINGYTIEETQRRKNFEDLTPIFPNERIQLENAHSNSISMRIMDL
LAPIGKGQRGMIVAPPKAGKTTLLKQIAISISRTYRDMHLIVLLIDERPEEVTDIRESIEGPNVEVIYST
FDELPEHHKRVSEMVLERAKRLVEHKEDVVILLDSITRLARAYNLTVPPSGRTLTGGLDPAALHMPKKFF
GAARNMREGGSLTVLATALVETGSKMDDVVFEEFKGTGNMELVLDRKLQEKRIFPAIDVAKSGTRRDDLL
LTPLEKEVVELLHKDFAGNGAEESIEEVLRMFVRTKSNTEFLNMMKRSVGKR

>CCX98025.1 transcription termination factor Rho [Clostridium bolteae CAG:59]
MREKLQTLPLSELKEMAKSRGIKGISSLRKAEIIDLLCDEAEKNPEIKPAEIKREVKTETSRSQEAPRSQ
EMSRSQETPRSQEISRSQEMPRSQETSRPQDQTHAFERNQSRSQDYQENRNDSRGTDNRRPVSRGYDSKY
TQNRTQTPQTHGNSSMNNRMSQNSAPSQNDGERFARADNRSDAIGLSSQDMAELDSGIEANGILEVMPDG
FGFIRCENFLPGENDVYVAPSQIRRFNLKTGDIIVGNRRVKSATEKFAALLYIKTVNGYPLSATETRPNF
EDLTPIFPNRRLHMETPGERNTVAMRVLDLLAPIGKGQRGMIVSPPKAGKTTLLKQVAKAVTTNNPDMHL
MILLIDERPEEVTDIREAIVGPNVEVIYSTFDELPDRHKRVSEMVIERAKRLVEHGRDVIILLDSITRLA
RAYNLTVAPSGRTLSGGLDPAALHMPKRFFGAARNMREGGSLTVLATALVETGSRMDDVVYEEFKGTGNM
ELVLDRKLSEKRIFPAIDILKSGTRRDDLLLSREEAEAVDIIRKATNSLKPEDAVEKILDLFARTRNNRE
FVENAKRIRFF

>CCY11098.1 transcription termination factor Rho [Clostridium sp. CAG:81]
MREKLATLPLTQLKELAKSQGIKNISGLRKAELIDRLCETAESADSQKAAAGNSENRESTAVPAQGTAVE
AAASGNGFGSARTESAAPEKASAASERADRQEHTGRQERTERYERSDRQDRGERQMRNDRQGGYQSRQNN
YRERQNNYQDRQSGSYQDRQNSQSAGQDAQTQGTSYQERQSQNSVQDAQGIQESTRTYQAGYQTRNQGTQ
SYTADPKNDLQDLDSGIEANGILEVMPDGFGFIRCENFLPGDNDVYVAPSQIRRFNMKTGDIIRGSRRVK
SATEKFAALLYVKTINGYPTSVVERRPNFEDLTPIFPNQRLNLEVRGGKNTTAMRVMDLLAPIGKGQRGL
IVSPPKAGKTTLLKQVAKAVTTNYPDMHMIILLIDERPEEVTDIKESVVGPNVEVIYSTFDELPERHKRV
SEMVIERARRLVEHGRDVMILLDSITRLARAYNLVVPPSGRTLSGGLDPAALHMPKRFFGAARNMREGGS
LTILATALVDTGSRMDDVIYEEFKGTGNMELVLDRKLSEKRIFPAIDILKSGTRRDDLLLTSEEAEAVDI
VRKATNSMKAEESVEKILDMFARTRTNREFVEMTKKTRFI

>CCY41474.1 transcription termination factor Rho [Clostridium sp. CAG:7]
MREKLETRSLAELKEMAKNVGLKGISGLRKAELIDLLCAQEEKSQKNTAETVTVKPHSSRVNAEKTVREK
PVQETRSQETRPQENRVQESRVQENRSQENRVQETRPQENRYQEKRSQDNRNNQRNNRTYERFNQTRPQI
RTYGNNNYNNNNNSYSTPAAAPVQQAVPVSQTYSTQNQTYVQNVDNQERVARPEYRNDAMGLSTQDMAEL
DSGIEANGILEVMPDGFGFIRCENFLPGENDVYVAPSQIRRFNLKTGDIIVGNRRVKAATEKFAALLYIK
TVNGYPLSATETRPNFEDLTPIFPNQRLHMENPREKTSVAMRVLDLLAPIGKGQRGMIVSPPKAGKTTLL
KQVAKAITTNHPDMHLMILLIDERPEEVTDIKEAIVGPNVEVIYSTFDELPERHKRVSEMVIERAKRLVE
HGRDVIILLDSITRLARAYNLTVAPSGRTLSGGLDPAALHMPKRFFGAARNMREKGSLTILATALVDTGS
RMDDVVYEEFKGTGNMELVLDRKLSEKRIFPAIDILKSGTRRDDLLLTKEEAEAVDIIRKATNSLKPDEV
VEKILDLFSKTRNNREFVEMVKKIRFF

>CCY59515.1 transcription termination factor Rho [Clostridium sp. CAG:632]
MIVSPPKAGKTTLLKQMAKTISRNYKDIHLLVLLIDERPEEVTDIRESIEGPNVEVIYSTFDELPEHHKR
VSEMVLERAKRLVEHKRDVVILLDSITRLARAYNLIVPPSGRTLTGGLDPAALHMPKKFFGAARNIREGG
SLTILATALVETGSKMDDVVFEEFKGTGNMELVLDRKLSEKRIFPAIDITKSGTRREDLLLSKEEQDAMY
LIRREIGGSKGEEAIEEVLKLFVRTKNNQEFLNLVQKSLGRR

>CCY59887.1 transcription termination factor Rho [Clostridium sp. CAG:264]
MDFKNASLEELKQFVKEHKIKGVSALRKPALIEFLEKNYSDEADHAKENQDVNSQKKDAEKIKKTERTRK
PKKAELPEKVELPEKVEQTEKTKHTEQPERSEEDAVKKVDRDRVENGQRSGESGRRQHRNTAGRQTNRNG
KRQDYRSQGNNNRNNNSYHGNNTPNVNNGRKDHVQENKTLATEMTKPEMNMEKAVLEKAAMEEKKAAVES
SVVSEKKAAFEKSVIEEKNTAADTEIKAEVRMETKPENRQEGSSAQQEPNGPELDSGKMAHGILEVMPEG
YGFIRSANYLPGDQDIYVSPAQIRRFGLKTGDIIMGNIRVKTQGEKFGALLYVASVNGESPASIAGRKAF
EDLTPIFPNERINMDGEDSPIPIRMIDLLSPIGKGQRGMIVSPPKTGKTTLLKQIAKCISTRYSEIHLLV
LLIDERPEEVTDIRESIEGPNVEVIYSTFDELPEHHKRVSEMVIERAKRLVEQKKDVVILLDSITRLARA
YNLTVPPSGRTLSGGLDPAALHMPKKFFGAARNMREGGSLTILATALVETGSKMDDVVFEEFKGTGNMEL
VLDRKLAEKRIFPAIDIAKSSTRRDDLLLSPEEQEVVYALHKILSGNKAEDMLEDVLKLFVRTKNNKEFI
YYVKKSLLRK

>CCY72108.1 transcription termination factor Rho [Clostridium sp. CAG:921]
MYTKETLKKSTLADLRKIADDLKLDGYQRLKKEYLVEEIIKALEDTHSLDEKVDIQIENPETDYITEGIL
EVMPDGYGFLRSDNYLPGDKDVYVSQVQIRRFKLSTGDMLKGIARFTTDPQNKFPSLIYIDKINDCRVES
ALKRKSFESLIPIYPTERLKLETTANEYSTRIIDLIAPIGKGQRGLIVAQPKAGKTTVLKQIANGILKNN
PEVHLMVLLIDERPEEVTDIERSIDAEVIHSTFDESPEHHIKVSKMVLERAKRLVEHNKDVVILLDSITR
LTRANNLVVDPSGRTLSGGLDPACLHFPKKFFGAARNIENGGSLTILGTALAETGSRMDDIIFEEFKGTG
NMEVYLDRKLTEKRIFPSIDIYKSGTRRDDLLLSKQEQECATCIRRLMSQNSKSLDNLEIVEKIMNILVK
TKSNEEFVKIFLENIKRK

>CCY81280.1 transcription termination factor Rho [Clostridium sp. CAG:149]
MREKLQTLPLVQLRELAKAQGIKGVTALKKAELIERLCEAAGEKSPEKTAEPSAPREPEPAQEKSPAYDS
QSEKGERSVKESESSSRQEERHPQRTYVRNDYRSDSRGGQGYRGNGNSGYRNQNASYGRSYQARNQERNQ
DRNQERNQDRNQEKYQDRNHDRAEMRFSNGMGAANNAGSAWSGSMDSRAPQNPSQFQNSMTEQDMTGTSG
AQASGRYEQQTDMRYDARGQEQRSQDYRDPGVEEVKTELQDLDSGIEANGILEVMQDGFGFIRCENFLPG
ENDVYVAPSQIRRFNLKTGDIVLGSRRIKTATEKFAALLYIKSVNGYPLSVIERRPNFENLTPIFPDERL
HMEMPGTRNSTAMRVLDLLSPIGKGQRGMIVSPPKAGKTTLLKQVAKAVTTNHPDMHLIILLIDERPEEV
TDIREAITGPNVEVIYSTFDELPERHKRVSEMVIERAKRLVEHGRDVMILLDSMTRLARAYNLVVPASGR
TLSGGLDPAALHMPKRFFGAARNMREGGSLTILATALIDTGSRMDDVIYEEFKGTGNMELVLDRKLSEKR
IFPAIDILKSGTRRDDLLLNPLESEAVDIIHKATNTLKPEESVERILDLFARTKNNREFVDMVKKVRL

>CCZ00156.1 transcription termination factor Rho [Clostridium sp. CAG:793]
MNLEDFTLVELRQLAKEKGIKGVSKFKRDELIEQLNNAERMDDEKEKSDNTETNVSARAEKAKEEITESE
KENANIVQEVKVVDGYTLSAGDRIAEGILEILPDGYGFLRGKNYLSTQDDIYISPIQIRRFKLDNGDKIK
GIARNPKEGEKFPALIFVGEVNGQAPELAYRRRKFDELIPIYPNEKIKMETTSDEYAMRMIDLICPIGKG
QRGMIVAPPKVGKTTLLKKIAHSITFNNPEIELIVLLIDERPEEVTDMRRSIKGDVIYSTFDELPEHHVK
VAEMVLERAKRLIEQKKDVVILLDSITRLARAYNLTIPASGRTLSGGLDPAALHKPKKFFGAARNIENGG
SLTILATALVDTGSRMDEVIFEEFKGTGNMEVVLDRSLSEKRIFPAIDINKSGTRREDLLLSKDELETVY
ALRKALSSRPQSEITEDLLNQMMNTKNNEELVEKLKNIFKL

>CCZ06306.1 transcription termination factor Rho [Clostridium sp. CAG:127]
MEFRKMSLAELREYAKEKGIRNISTLKKAELAELLENMEKMMAAKKKEAEQKKAAERKNQEMAKVRPDTR
QANRIKNPAENYQELRNIEPEEGETEAEIQVFDGQEYNPKLDSGSEANGILEVMTEGYGFIRSANYLPGD
RDIYVSPVQIRKFCLKKGDIIGGPVRNKTQGEKFSALLFIRHVNGMLPSVAAKRKPFEDLTPIFPNERIS
LDETGAPVAIRIVDLLSPIGKGQRGMIVSPPKAGKTTLLKAIAKSISTRNRDMHLIVLLIDERPEEVTDI
RESIEGENVEVIYSTFDELPDHHKRVSEMVIERAKRLVEHGKDVVILLDSITRLARAYNLTVPPSGRTLS
GGLDPAALHMPKRFFGAARNMREGGSLTILATALVETGSRMDDVVFEEFKGTGNMELVLDRKLSEKRIFP
AIDIAKSGTRRDDLLLTPEEQEAVNMIHKALTSAKSEEFTDEILKLFARTKNNREFIEMVKKILPYGRR

>CCZ17925.1 transcription termination factor Rho [Clostridium sp. CAG:780]
MDLTKCTLVELRQLAKEQEIKNVTKLKKEELIELLTKLESEKNVEEEQQKEYPAIDNDAKYQIGENARDD
SDLSYKLTNPDDFIAEGVLEILPDGYGFLRGENYLSSPKDVYISPTQIKRFKLDQGDKIKGIARFPKEDA
RFPGLIYVGAVNGELPEKAYKRKKFDDLIPIYPDERIRLETVPTEYAMRMIDLVCPIGKGQRGMIVAPPK
VGKTTLLKKIANSITANHPEIELIVLLIDERPEEVTDMKRSIKGEVIYSTFDELPEHHVKVAEMVLERAK
RLVEHGKDVAILLDSITRLARAYNLVIPSSGKTLSGGIDPAALHKPKKFFGAARNIEHGGSLTILATSLI
DTGSRMDEVIFEEFKGTGNMEVHLDRSLSEKRIFPAIDINKSGTRREEKLLSPEELATTFALRKALSSMP
VGEVTEQVINQMLLTKNNEEFIIKMKRILPGLK

>CCZ40369.1 transcription termination factor Rho [Clostridium sp. CAG:122]
MSDLEKMSLVELRVAGRKMGVKNVTTYKKRELLELLLEVEKNQSSNAAESAVDNAENASADVKIKKTENR
KKEEKKDDIPAAEHDNVAEQAGTAESDLKNGDKIENADEKRPQFQNSYVRNDYNEEHKNTYRNRREGGIQ
SSYGRTGNVRGQQRNNGRMNQRQGNNPYSNQNPGYSQNGYQSNSNHGGYQNNYNQNNGQSNGGYSQNGYN
NGYQNGSYSQSGGYGQNGGYGQNNYSQSNNYQNGGYNQNNNYQNQSGSYSNNGYQNGSYGNQGYQNNAVQ
NTADIDKQPDLSQLDSGESREGILEIMTEGYGFIRCDNFLPGDNDVYVSHALIKKYRLRTGDILKGNLKV
RSQSEKFAALLYVVTVNGYPVEDLLARPKFEQLTPIFPNEKIRLETDGATISTRMMDIIAPIGKGQRGMI
VSQPKTGKTTLLKQVAKAIKTNYPKMNLIVLLIDERPEEVTDIKESIMGHNVDVIYSTFDELPENHKRVS
EMVIERAKRLVEHGEDVTILLDSITRLARAYNLTVSPSGRTLSGGLDPAALHMPKKFFGAARNMREGGSL
TVLATALVDTGSKMDDVVFEEFKGTGNMEMVLDRGLSEKRVFPAIDLPKSSTRRDDLLLTQDEKDAAYRI
RKAFSSMRNDEAVEKIIDLFRKTRNNREFVEMIRKIHF

>CCZ56317.1 transcription termination factor Rho [Clostridium sp. CAG:1219]
MYTLEELKKSTLIELRNIASTLKLDGYEKLKKEYLIEEIIKSLQGTNSLDEKIDVQIENPETDYIAEGIL
EVMPDGYGFLRSDNYLSGSKDIYVSQVQIKRFKLSTGDKLKGIARFTTDPQNKFPSLIYVETINDDRLEI
ALKRKAFESLIPIYPNERLKLENMDKEYSTRLIDLIAPIGKGTRGMIVAPPKAGKTTMLKQIANSIIKNN
KEVYLIVLLIDERPEEVTDIERSVDAEVVYSTFDESPEHHIKVARMVLERAKRLVEQNRDVVILLDSITR
LARANNLTVEPSGRTLSGGLDPACLHFPKKFFGAARNIENGGSLTILATSLVETGSKMDDIIFEEFKGTG
NMEVHLDRKLSEKRIFPAIDIFKSGTRREDLLLSKMEQECSTCLRKVMSASSANLTNAQIAEKIFNILTK
TKNNDEFIKVFLENIKKK

>CCZ58183.1 transcription termination factor Rho [Clostridium hathewayi CAG:224]
MREKLETLSLAKLKEFAKEQEIKGYGSMRKAELIDILCARAEEKEGISAPAVVSTGNDEPSANDVEPAKK
AGEPVKREAEPAKEEKAPAPAQTQAAPANRVNPNEKKRTVVRSYRQEGTQRTGNYRQSQSDAAERNDRQE
RNDRQDRPEQRQERNDRQERQEQRQDMNRMESIRETAEEARPEFQPSPELQELDSGVDAYGILEVMPDGF
GFIRCENYLPGENDVYVAPSQIRRFNMKTGDIIQGSRRVKTAAEKFAALLFVKYINGYPASAAEHRPNFE
NMTPIFPNERLHMETTGGRNTTAMRVLDLLSPIGKGQRGMIVSPPKAGKTTLLKQVAKAVTVNHPDMHVI
ILLIDERPEEVTDIKESITGNNVEVLYSTFDELPERHKRVSEMVIERAKRLVEHGRDVIILLDSITRLAR
AYNLTVAPSGRTLSGGLDPAALHMPKRFFGAARNMREGGSLTILATALVDTGSRMDDVIYEEFKGTGNME
LVLDRKLSEKRIFPAIDILKSGTRRDDLLLTREEAEAVDLIRKATNTLKAEDAVEKILDLFSRTRTNREF
VDMSKKIFRY

>CCZ91493.1 transcription termination factor Rho [Clostridium sp. CAG:167]
MDLTKMTLAQLKEVAKEKGMKGVSTLKKQELMERIQETLSQGQEKAPATEKKPDKEKVQAAERMPEREKA
PEREKHVQGRYERGTRTPQAGGYREYRNDHRQENRGEYRSDGDKKNTQRTYNNSYHYNRQKKQRYHDGSD
GLVSIVRDKQLVDVHPTEMKELDSGVTKTGILEVMSEGYGFIRCDNFLPGDNDVYVASQFIRRFGLRTGD
VIKGNLRINSQGEKFSALLYMEKVNGRSPAYLYTRKRFEDLTPIFPNERIHLETPGVGVSMRMLDLIAPI
GKGQRGMIVSQPKTGKTTLLKQVAKAVTRNHPKMHLIILLIDERPEEVTDIKESIEGNNVEVIYSTFDEL
PENHKRVSEMVIERAKRLVEGGEDVMILLDSITRLARAYNLTVTPSGRTLSGGLDPAALHMPKKFFGAAR
NMREGGSLTILATALVDTGSRMDDVVFEEFKGTGNMELVLDRSLSERRIFPAIDIQKSSTRREDLLLTKD
EQEAVVKIRKALGGLKSEQALEQILDLFKRTKNNEEFIETVKKMHLR

>CDA09350.1 transcription termination factor Rho [Clostridium bartlettii CAG:1329]
MNMENTNLSDLNNQTLAQLRQTAKELNIKSVTKYKKAELIEQIKEHANKLKSNDTDQLKQDNKREHSNGE
PEKTYSMKKEEKNTQIDDEKRNDNTENVKQIAYKSENRNNKYENKNYTKNNNQANTNNQRNYNKFQKNDA
KQQNNENKLSNNDIKTQKNNNIKGNYTPKVVEESKIINEFNTSKEDEVIGVLEILPDGFGFLRGSNYLST
ENDVYVSPSQIRRFNMKTGDKVRGITRHPKTGEKFRALLFVQKINDEDPETAIQRKAFETLTPIYPQERL
TLEKQPNEISTRLIDLISPIGKGQRGLIVAPPKAGKTILLKSIANSIVKNYPDVELIVLLIDERPEEVTD
MKESIDADVIYSTFDQVSSHHVKVAEMVLNRAQRLVEHGKDVVILLDSITRLARAYNLTISPTGRTLSGG
LDPGALHGPKKFFGAARNIRQGGSLTILATALVETGSRMDDVIFEEFKGTGNMELNLDRKLAEKRIFPAV
DIYKSGTRREDLLLTDKEKTALWKLRKEMSNSSILEVTDNVLEALKRTKTNEEFINNIK

>CDA15751.1 transcription termination factor Rho [Clostridium sp. CAG:571]
MDFEKCTLVELRQLAKEKGVKNVSKLKKEDLIDILSDLNPKEEKENSKVNNLSNDASAYKITNADDEIVE
GILEVLPDGYGFLRGENYLSSPKDVYISPVQIRRFRLDKGDKIKGIARQPKEGEKFPALIYVGEVNGQAP
EMAYKRKKFDDLIPIYPNERLKLETNPTDFAMRLIDLVCPVGKGQRGMIVAPPKVGKTTLLKKIANSISA
NNPEVELIVLLIDERPEEVTDMKRSIKGDVIYSTFDELPEHHVKVAEMVLERAKRLTEQNKDVVILLDSI
TRLARAYNLVIPSSGRTLSGGFDPAALHKPKKFFGAARNIENGGSLTILATALIETGSRMDEVIFEEFKG
TGNMEVVLDKKLSEKRIFPAIDINKSGTRREDLLQTPKELETVYALRKAMNSLPVADVTDQLISQMVSTK
TNEEFIDKIDLYLKRFK

>CDA30867.1 transcription termination factor Rho [Clostridium sp. CAG:492]
MNFEKCTLVELRQLAKEKGIKNVSKLKKDELITILSDNKNETETVKNADNVEAQSVQLNTEKKAEKVESE
YNNNHGGYKVTNADDQIIEGILEVLPDGYGFLRGENYLSTPKDVYVSPVQIRRFKLDKGDKVKGIARQPK
EGEKFPALIYVGEVNGEAPEMAYRRVKFDDLTPIYPTDKLKLETKPTEYATRLIDLISPVGKGQRGMIVA
PPKVGKTTLLKKIANSISYNNPEVELIVLLIDERPEEVTDMKRSIKGEVIYSTFDELPEHHVKVAEMVLE
RGKRLVEQKKDVVILLDSITRLARAYNLVIPSSGRTLSGGFDPAALHKPKKFFGAARNIEHGGSLTILAT
SLVETGSRMDEVIFEEFKGTGNMEVVLDRKLSEKRIFPAIDINKSGTRREDLLLTKKELETVYALRKALN
ALPTAEVTEQVLSQMVQTKNNDEFVEKMDSYLRRFK

>CDA50857.1 transcription termination factor Rho [Clostridium sp. CAG:138]
MTREQLLEKSLESLREIAKAQGVKSITKYRKAELVEIIMNGGIVARNQPIFGAYSQLSQMPDPIAAAKAK
QAAKAAKDAGTPPVVSETSQPAAGTQPAAAPSEPQPAAAAAKAVSEQIPAPTQIPAPTFEMPKPSAAPQF
QPAAPKPAQGTVSAPAQMAASIPMQPHSAPAQENPRSGFTLGYNSSRQQSYGSQPYSKGYDRSAYSSARD
SRSYSRSGQNYPAGNNSGSYRQPRNEQYSSNDSSYRQQRGNDSFRQQPQDPYQQQTLFPQQDFYAQQGYT
AQPQSGFQPTYPQQDSAYRQPAAGYTNPVMPGANYPARQEGYYNAEYGTSNPAVPEMIEAGECDDAEGIL
EIMSDGYGFLRRDNYLPGTNDVYVSNSQIRRFRLRTGDLVTGKTRQTRENNRYVALMYITAINGISPEEA
ALRKPFEDLVPIFPNERFTLETPGNSQKALAIRLIDLISPIGKGQRGLIVSQPKAGKTTLLKSIANGIAQ
NYPDVHLIVLLIDERPEEVTDMQRSIKGEVVYSTFDELPEHHTRVAEMVMERSMRLVEMGKDVVVLMDSI
TRLARAYNLTINSTGKTLSGGMDPGALHKPKRFFGAARNIEDGGSLTVIATALVETGSRMDDMVYEEFKG
TGNMEIHLDRKLSEKRIFPAVDIYKSGTRREELLLTDDELDCVTRMRRMLSGGNTAEVTEQVINMLEKAP
TNAEFCTLFKNYIAMYEKDGYMSAGRTPLRR

>CDA58669.1 transcription termination factor Rho [Clostridium sp. CAG:245]
MDLTNCTLVELRQMAKEKGIKNVTKLKKDELIEILDSNSKNADLTKQNNNLNENVSNEKLNVADTHSAEN
NNGSQNDNLDNIRNENTITEKTSNNVRYEIDENAKNDSDLAYKLTNADDFIAQGVLEVLPDGYGFLRGEN
YLSSPKDVYISPVQIRRFRLDKGDKIKGIARLPKEGEKFPALIFVGEVNGESPEKAYKRRKFDDLIPIYP
EERIKLETVPTEYAMRMIDLICPIGKGQRGMIVAPPKVGKTTLLKKIANSITVNHPEIELIVLLIDERPE
EVTDMKRSIKGDVIYSTFDELPEHHVKVAEMVLERAKRLTEHGKDVIILLDSITRLARAYNLVIPPSGRT
LSGGLDPAALHKPKKFFGAARNIENGGSLTILATALVETGSRMDEVIFEEFKGTGNMEVHLDRSLSEKRI
FPAIDINKSGTRREEKLLTPEELKTVFGLRKALSSKPVSEVTEQLINLMMTTKNNEEFIQKIKGYLNIK

>CDA69016.1 transcription termination factor Rho [Clostridium sp. CAG:510]
MREKYESLALTQLKELAKVRGIKGVSAMKKNDVVEAMLALDEKEKTEKEKTEKAEKPAIDEQSVKAEKTH
QDKAEKPAIDEQSVKAEKTHRAESTEKISAYEAGSFPSDLDSGQEANGILEVMPDGYGFIRCENYMPGDH
DVYVAPSQIRRFGLKTGDILIGNKRTKTQQEKFSALLYIKSVNGFTLEETLKRSNFEEMTPIFPDERIKL
EVPGGSMAMRVMDLVSPIGKGQRGMIVSPPKAGKTTLLKQVAKSIQRNEPNMHMLILLIDERPEEVTDIK
EAIEGPNVDVIYSTFDELPEHHKRVSEMVIERAKRLVEHGMDVVILLDSITRLTRAYNLVVSPSGRTLSG
GLDPGALHMPKRFFGAARNLRNGGSLTILATALVDTGSKMDDVVYEEFKGTGNMEIVLDRKLSEKRIFPA
IDLQKSSTRREDLLLSEDELEAVNIVRKSLNGLKPDEATDRILDMFSKTRNNQEFVNMSKKMKFI

>CDA87333.1 transcription termination factor Rho [Clostridium sp. CAG:230]
MENLENLSLADLRAYAKKLGMKGVSTLRKKELAQRLSQEQQKHTMSEATASIEKQSHDEKKERRQNEMAP
RRDGREFRREYNQKVKAHYNNNASAETESGKIRNVSHDTEAHTQRSGILEVLQEGYGFIRCENFLPGEDD
VYVSPALIRKYQLRTGDILTGVARQKSQNEKFGALLYIADVNGHPVAELARRKKFEHLTPIFPNERIRLE
TPGSGISMRMMDLISPIGKGQRGMIVSQPKTGKTTLLKQVAKAVKTNHPKMHIIVLLIDERPEEVTDIKE
SIQGSNVEVIYSTFDELPDNHKRVSEMVIERAKRLVEHGEDVMILLDSITRLARAYNLTVQPSGRTLSGG
LDPAALHMPKRFFGAARNMREGGSLTILATALVDTGSKMDDVVFEEFKGTGNMELVLDRSLSERRVFPAI
DLPRSSTRRDDLLLSKEELEASFLMRRAFNSRKSEEAVERIIELFRKTKNNAEFVQVVKKTKIV

>CDB15793.1 transcription termination factor Rho [Clostridium sp. CAG:221]
MATENYNEMTLVNLKEIAKEKGIKNISKLKKSELIEELVKITPNKIEKNGVILTEKIAPKNRNIEASIHI
EENVNNEAYVSNSRDRYNVTEEDKEEKKERLKVMINESNSSKGVLEIQENNSFGFLRCNNYLTGENDIYV
SPSQIRRFNLRTGDEVEGKVREAKDGEKFKALLFVEKVNGESPDKAIGRKNFENLTPIYPNERLHLETDN
GRDLSSRLMDFMCPIGKGQRGIIVAPPKAGKTTLLKRIAQNISKNYPDIKLIVLLIDERPEEVTDMKRSI
NGDVIYSTFDEEPQNHAKVSQMVLERAKRMVEQGKDVVILMDSITRLSRAYNLTITPTGRTLSGGLDPGA
LLMPKKFFGAARNVEEGGSLTILATALVETGSRMDDMIFEEFKGTGNMEVHLDRRLQERRIFPAIDIYKS
GTRKEDLLLSDEEKEVAFAIRRNMNRDGNIESITETLINMLSKTKNNKEFMELFIKNEVMKK

>CDB31476.1 transcription termination factor Rho [Clostridium sp. CAG:575]
MINLEELSLTELKDLAKENNIKNISKLKKEDLIEVLSQILNIENENKQEETSEINTDNNDLSGYKLTSEG
DSIVEGILDVLPDGYGFLRGENYLSSPKDVYISMVQIRRFKLDTGDIIKGISRFKEGEKFPSLIFVGEVN
GESPEKAARRKRFDELTPIYPTERLKLETTSNEYAMRMIDLMSPIGKGQRGMIVAPPKVGKTTLLKKIAN
SISLNNSDEKLIVLLIDERPEEVTDMKRSINGEVIYSTFDELPEHHVKVAEMVLERAKRLVEQGQDVVIL
LDSITRLARAYNLTIPSSGRTLSGGIDPAALHKPKKFFGAARNIENGGSLTILATALIETGSRMDDVIFE
EFKGTGNMEVHLDRKLSEKRIFPAIDINKSGTRREDLLLTPKEKETVFALRKAMNSMPVADVTEQVISMM
VNTKNNEEFLDSIDKYIRKFK

>CDB62223.1 transcription termination factor Rho [Clostridium clostridioforme CAG:132]
MREKLQTLPLSELKEMAKSRGIKGISSLRKAEIIDLLCAEAEKNPEVKPAEIKREEKAETPRRQEASRSQ
EAYRPQDQSHAPERNQSRSQDYQENRNDSRGTDNRRPVSRGYDNKYTQNRTQSPKPHGNSGMNNSMSQNS
TPSQSEGERFTRADNRSDSMGLSSQDMAELDSGIEANGILEVMPDGFGFIRCENFLPGENDVYVAPSQIR
RFNLKTGDIIVGNRRVKSATEKFAALLYIKTVNGYPLSATETRPNFEDLTPIFPNRRLHMETPGERNTVA
MRVLDLLAPIGKGQRGMIVSPPKAGKTTLLKQVAKAVTTNNPDMHLMILLIDERPEEVTDIKEAIVGPNV
EVIYSTFDELPDRHKRVSEMVIERAKRLVEHGRDVIILLDSITRLARAYNLTVAPSGRTLSGGLDPAALH
MPKRFFGAARNMREGGSLTVLATALVETGSRMDDVVYEEFKGTGNMELVLDRKLSEKRIFPAIDILKSGT
RRDDLLLSREEAEAVDIIRKATNSLKPEDAVEKVLDLFARTRNNREFVENAKRIRFF

>CDB73987.1 transcription termination factor Rho [Clostridium sp. CAG:265]
METENYNEMTLATLKEIAKEKGIKNISKLKKSELIEELVKITPNKIEKNGVILTEKIAPKNRNIEASIHI
DENVNSEAYASDSRDRYNVTEEEKEEKKERLKVMINESNSSKGVLEIQENNSFGFLRCSNYLTGENDIYV
SPSQIRRFNLRTGDEVEGKVREAKDGEKFKALLFVEKVNGESPDKAIGRKNFENLTPIYPNERLHLETDN
GRDLSSRLMDFMCPIGKGQRGIIVAPPKAGKTTLLKRIAQNISKNYPDIKLIVLLIDERPEEVTDMKRSI
KGDVIYSTFDEEPQNHAKVSQMVLERAKRMVEQGKDVVILMDSITRLSRAYNLTITPTGRTLSGGLDPGA
LLMPKKFFGAARNIEEGGSLTILATALVETGSRMDDMIFEEFKGTGNMEVHLDRRLQERRIFPAIDIYKS
GTRKEDLLLSDEEKEVAFAIRKNMNRDGNIESITETLINMLSKTKNNKEFMELFIKNEVMKK

>CDB89158.1 transcription termination factor Rho [Clostridium sp. CAG:253]
MADLEKMSLVELRVAGRKMGVKNVTTYKKRELLELLLSIQERQAEETEENTEEKDEYVVVENTAKEEVLE
ESVQKNDEENDEEIQAEEKRPQNQGSYVKNNDYYSEDHRNTYRARREGGYQSGYQYQGRTNNVRGQQRNN
GRINSRQGNNPYSNQNMGYSSNGNNSYQSNSNHGGYQNNYNQNNGSNGYSQNGYNSNNGYQNNQYSNNNY
QNNYNQNVSEPEKQLDISQLDSGETREGILEIMAEGYGFIRCDNFLPGDDDVYVSHAMIKKYRLRTGDIL
KGNLKIRSQTEKFAAMLYVTTVNGCPVEELLTRPKFEQLTPIFPDDRIRLETDGSSISMRIMDIIAPIGK
GQRGMIVSQPKTGKTTLLKQVAKAVKTNYPKMHIIVLLIDERPEEVTDIKESIMGHNVEVIYSTFDELPE
NHKRVSEMVIERAKRLVEHGEDVMILLDSITRLARAYNLTVAPSGRTLSGGLDPAALHMPKKFFGAARNM
REGGSLTILATALVDTGSKMDDVVFEEFKGTGNMELVLDRSLSEKRVFPAIDLPKSSTRRDDLLLTQDEK
DASYRIRKAFAAMRNEEALEKIIDLFRKTRNNREFVEMIRKIHF

>CDC07449.1 transcription termination factor Rho [Clostridium sp. CAG:343]
MQDLEELNLAELKTLAKENNIKNISKLKKDELITVLHQILQQEPRSEIAEGNSETIEDKENNKQHYDENG
EPIVDYKLTNQGDEIAEGILEILPDGYGFLRGENYLSSDKDVYISMVQIRRFRLDTGDIIKGISRYREGE
KFPSLIFVGEVNGEHPEKAMKRKRFDELTPIYPTEKLKLETTPNDYATRIIDLMCPIGKGQRGMIVAPPK
VGKTTLLKKVANSISKNNPEVELIVLLIDERPEEVTDMKRSIKGQVIHSTFDELPEHHVKVAEMVLERAK
RLIEHGKDVVILLDSITRLTRAYNLVIPSSGRTLSGGIDPAALHKPKKFFGAARNIEYGGSLTILATALI
DTGSRMDDVIFEEFKGTGNMEVHLDRKLSEKRIFPAIDINKSGTRREDLLLTTKERETVFALRKAMNSMP
VADVTEQVISQMTQTKNNTEFIEKMDHYLRRFK

>CDC22426.1 transcription termination factor Rho [Clostridium nexile CAG:348]
MREKYESLSLAALRDIAKARKLKGVSTMKKSELIELMLEQDEKDKAKEVKEEIKNEKAGVADIEQLDSGM
VAHGIIEVLPDGYGFIRSDNYLPGENDVYVSPSQIRRFGLKTGDIISGNTRIKTQAEKFSALLYLTKING
VSPSEATKRANFEDMTPIFPNERLRLENGQSSTAMRIVDLLSPIGKGQRGMIVSPPKAGKTTLLKQVAQS
VLKNNPEMHLLILLIDERPEEVTDIKEAITGENVEVIYSTFDELPEHHRRVSEMVIERAKRLVEHKKDVM
ILLDSITRLARAYNLTVPPSGRTLSGGLDPAALHMPKRIFGAARNMREGGSLTILATALVDTGSKMDDVI
YEEFKGTGNMELVLDRKLQEKRVFPAIDIPKSGTRREDLLLSSEEQEAVYTMRKALNGMKPDEAVDNILN
MFARTKNNEEFVQMVKKTKFL

>CDC31540.1 transcription termination factor Rho [Clostridium sp. CAG:508]
MDLENYTLVELRQLAKEKGIKNTSKLKKEEIIEKLLKLENESIEAKEIEYDGSYVATDVTTSSLAEPSNG
SYKLTNADDQIVEGILEVLPDGYGFLRGENYLSTPKDVYISPIQIRRFRLDKGDKVKGIARLPKEGEKFP
ALIYVGEVNGESPEKAYRRQKFDDLTPIYPDERIRLETVPNEYAMRIIDLMSPIGKGQRGMIVAPPKVGK
TTLLKKIANSITTNNPEIELIVLLIDERPEEVTDMRRSIKGDVIYSTFDELPEHHVKVAEMVLERAKRLT
EQKKDVVILLDSITRLARAYNLSIPSSGRTLSGGLDPSALHKPKKFFGAARNIENGGSLTILATALIETG
SRMDDVIFEEFKGTGNMEVHLDRKLSEKRIFPAIDINKSGTRREELLLTPKELETVFALRKAMSTMSVAD
VTEELITQMVSTKNNNEFLDKMSYFLKNAK

>CDC49935.1 transcription termination factor Rho [Clostridium sp. CAG:58]
MREKLATLPLSQLRELAKSQGIKYVSGLRKSELVDRLCEVAEKEKDDKTESAASGVQERTAGDRPEGNDR
PARVYGERQESKGDPRSELQDLDSGIEAYGILEVMPDGFGFIRCENFLPGENDVYVAPSQIRRFNMKTGD
MVRGSRRVKTATEKFAALLYVTSINGYPTYVVERRPNFEDLTPIFPNRRLSLEVKNGRNTTAMRVMDLLA
PIGKGQRGMIVSPPKAGKTTLLKQVAKAVTTNHPDMHLIILLIDERPEEVTDIKESVIGPNVEVIYSTFD
ELPERHKRVSEMVIERAKRLVEHGRDVMILLDSMTRLARAYNLVVPPSGRTLSGGLDPAALHMPKRFFGA
ARNMREGGSLTILATALVDTGSRMDDVIYEEFKGTGNMELVLDRKLSEKRIFPAIDILKSGTRRDDLLLT
PEEAEAVDSIRKATSSMKADEAVEKILDQFARTKSNREFVDVIKKIRLF

>CDC78022.1 transcription termination factor Rho [Clostridium sp. CAG:465]
MYTKESLKKSTLTELREIAKKLQLDGYERLKKEYLIEEIIKNLEGSNELDNKMKMQIENPETDYIAEGIL
EVMPDGYGFLRSDNYLPGNKDIYVSQVQIRRFRLNTGDMLKGIARFTTDPQNKFPSLIYVESINGDRLEV
ALKRKPFESLVPIYPSERLKLETLSTNYATRMIDLIAPIGKGTRGLIVAQPKAGKTTMLKQIANSILQNN
PEVELMVLLIDERPEEVTDIERSINAEVIHSTFDESPEHHIKVSKMVLERAKRLVEQNKDVVILLDSLTR
LTRANNLEVESSGRTLSGGIDPACLHFPKKFFGAARNIESGGSLTILGTVLVETGSRMDDVIFEEFKGTG
NMELHLDRKLSERRIYPSIDIYKSGTRRDDLLLSKEERECSTYMRRLMSSNNSNLSNQEIIERITNILTK
TKTNKEFIKVFLENIKKK

>CDC99785.1 transcription termination factor Rho [Clostridium sp. CAG:91]
MREKYESLALVQLKELAKVRGLKGTSTMKKADLVEAMLAEDERLKKEEEAKAAEEKQEAAKSEEAEKPER
TERPVRQERNYRQDRYDRQDRNDRNYRTDRTERTDRAERTDRSETGTETVGVRSEAYTRERTFNPNNVAY
DESQYPKELDSGIEASGILEVMPDGYGFIRCENYMPGENDVYVAPSQIRRFGLKTGDILKGNKRIKTQQE
KFSALLFVKSINGYTVEESAKRMAFEDMTPIFPDERIKMETPGCSVAMRVMDLVSPVGKGQRGMIVSPPK
AGKTTLLKEVAKSILNGNPKMHMLILLIDERPEEVTDIKEAIHGDNVEVIYSTFDELPEHHKRVSEMVIE
RAKRLVEHKKDVVILLDSITRLTRAYNLVVPPSGRTLSGGLDPAALHMPKRFFGAARNMREGGSLTILAT
ALVETGSKMDDVVYEEFKGTGNMEMVLDRKLSEKRIFPAIDLAKSGTRREDLLLTPEELEAINIMRKALN
GLKPDEATDRILDMFSHTRNNVEFVNMVKKNRFI

>CDD09031.1 transcription termination factor Rho [Clostridium sp. CAG:349]
MDFSREQLQDKNLFELREIARENRVQSPTKLNKEELISQIVEASSQGAKGLKIRPVSRPSKLVDAPKRNA
QNDVPEKAAESINEIMAVDDTCEEREGILEIHPDGYGFIRVRNCEHSEKDVYVSAIKIRKAGLRQGDMIK
GIVKVAYDNKPAALLIINTVNGVPAEELRKRPRFDDLVPIYPDERLKLENARSKNDFAIREIDLIAPIGK
GQRGMIVSPPKAGKTTLLKKIANSISENYPDVTLMVLLIDERPEEVTDMQRSIKGEVVYSTFDEMPEHHT
KAAELLLSRAKRLVENGKDVVILMDSLTRLARAYNLTIPPTGRTLSGGIDPGALHSPKSFFGSARNIENG
GSLTIIATALVDTGSRMDDVIYEEFKGTGNMEIHLDRKLSEKRIFPAIDLNRSGTRREDLLLSQDELEGV
WTMRKILSSGDTESAAENLLQMLVKTSSNAEFIEQLKLQMRLIDKEGYTFRGTGLK

>CDD16253.1 transcription termination factor Rho [Clostridium sp. CAG:798]
MENLEKYTLVELRQLAKEKGVKNVSKLKKEELIDFLTNATEESIDKTNENLIEDDGIITTNYYEKEEKAE
NNSSSGYKITNEEDEIVEGILEVLPDGYGFLRGENYLSTPKDVYISPVQIRRFKLDKGDKIKGIARLPKE
GEKFPALIYVGEVNGEAPEKAYRRTKFDDLIPIYPNERIKLETSSNEYSMRIIDLMCPIGKGQRGMIVAP
PKVGKTTLLKKIANSISINNPEIELIVLLIDERPEEVTDMRRSIKGDVIYSTFDELPEHHVKVAEMVLER
AKRLTEQKKDVVILLDSITRLARAYNLVVPSSGKTLSGGFDPSALHKPKKFFGAARNIENGGSLTILATA
LIETGSRMDDVIFEEFKGTGNMEVHLDRKLSEKRIFPAIDINKSGTRREELLLSKKELETVFALRKALST
MAVTEVTEQLIDQMTATKNNEEFLERISYFFKD

>CDD28504.1 transcription termination factor Rho [Clostridium sp. CAG:452]
MNFEGLTLTELKDMAKEKGVKNISKLKKEDLIQILSKETNTIPTEEIKKEEKNSSVTSGGYKLTNEGDEF
VEGILEVLPDGYGFLRGDNYLPTPKDVYISPVQIKRFRLDTGDVIKGIKRTPKEGEKFPALIYVGEVNGE
HPEKAMKRRSFDDLIPIYPNKRIKLETTPNEYTMRLMDLLSPIGKGQRGMIVAPPKAGKTTILKKIANSI
TTNNPDIELIVLLIDERPEEVTDMKRSIKGDVIYSTFDELPEHHVKVAEMVLERAKRLTEQNKDVVILLD
SITRLARAYNLVIPTSGRTLSGGLDPSALHKPKRFFGAARNTEDAGSLTILATALVDTGSRMDDVIFEEF
KGTGNMEVHLDRKLSEKRIFPAIDINKSGTRREDLLLSKEELETVFALRKAMANMSVQEMTEQLIDQIIS
TKSNEEFIERMKYFFKDNK

>CDD36518.1 transcription termination factor Rho [Clostridium sp. CAG:356]
MSELENMTLLELRNFAKEQNIKNISKLKKEELIELLKQVAETSKPQEENEEAQEIRYDKNDEEQLDEAEE
SIIDYKVTNDDDEIVEGILEVLPDGYGFLRGDNYLSSPKDVYISPIQIRRFKLDTGDIVKGISRTKEGEK
FPSLIFVGEVNGEHPEKSAKRKRFDELTPIYPNERLKLETVPTEYAMRIIDLISPIGKGQRGMIVAPPKV
GKTTLLKKIANSISANNPEVELIVLLIDERPEEVTDMKRSIKGQVIYSTFDEMPEHHVKVAEMVLERAKR
IIEHNKDVVILLDSITRLARAYNLVMPSSGKTLSGGLDPAALHKPKKFFGAARNIENGGSLTILATSLIE
TGSRMDDVIFEEFKGTGNMEVHLDRRLSEKRIFPAIDINKSGTRREDLLLTKPEMETVFALRKALNNLPV
ADVTEQIITQMTQTKNNAEFIEKMDSYLRNYKN

>CDD42020.1 transcription termination factor Rho [Clostridium sp. CAG:299]
MREKLQTLPLVQLRELAKAQGIKGVTTLKKAELIERLCEKTDDKTPDKAVDKAAVHMPERAGEGESYRER
PAEPAREKTPEQEERPARTYQQRNYGRNENNSNYRGSQNYRGNNYRNSSGRSYPQNNSGVHAGSQEGGCQ
QGADRSDVRNEGRAQESRYQDGRMQDARYQDSRVQENRYQQGRIQESGYQENRIHEYRENTVEDVKADLQ
ELDSGIEAKGILEVMSDGFGFIRCENFLPGDNDVYVAPSQIRRFNLKTGDIVQGSRRIKTATEKFAALLY
IETINGYPTSVVERRPNFESLTPIFPDERLHMEMPGTRNSTAMRVLDLLSPIGKGQRGMIVSPPKAGKTT
LLKQVAKAVTVNHPDMHLMILLIDERPEEVTDIKEAITGPNVEVIYSTFDELPDRHKRVSEMVIERAKRL
VEHGRDVMILLDSITRLARAYNLVVPASGRTLSGGLDPAALHMPKRFFGAARNIREGGSLTILATALIDT
GSRMDDVIYEEFKGTGNMEIVLDRKLSEKRIFPAIDILKSGTRRDDLLLNPLETEAVDIIHKATNTAKPE
ESVERILDLFARTKNNREFVDMVKKVRI

>CDD59249.1 transcription termination factor Rho [Clostridium sp. CAG:43]
MREKLKTLPLVQLREMAKAQGLKGISTLKKAEIIDRLCELEKPAEGGQKEETPQASVSEHPAGSAEPAER
TEMHVQPRRTDAGQNTSAQTYSQPRRSANGERAAGGQNFSYERRSEGGYRRNEYGSYTRRENNNTRYQDN
RRREYTQREGYQRNSYVPRNNYNEAMSARTEYSQPEHTAPAPQMAEAASEYSQPERTTPVQQMESTRTEV
ENARMEDLKNEFQELDSGIEANGILEVMPDGFGFIRCENFLPGENDVYVAPSQIRRFNLKTGDIVRGSRR
VKLATEKFAALLYINSVNGYPTSVVEKRPNFENLTPIFPNERLHLEYPGVKTSMAMRVMDLLSPIGKGQR
GMIVSPPKAGKTTLLKQVATTITKNHPEMHLIILLIDERPEEVTDIRETVTGENVEVIYSTFDELPERHK
RVSEMVVERAKRLVEHGRDVMILLDSITRLARAYNLVVPPSGRTLSGGLDPAALHMPKRFFGAARNIREG
GSLTILATALIETGSRMDDVIYEEFKGTGNMELVLDRKLSEKRIFPAIDILRSGTRRDDLLLSSAEAEAV
DIVHKATNTQKPEDTVERILDLFAKTKNNTEFVEITRKKGSFY

>CDD60914.1 transcription termination factor Rho [Clostridium sp. CAG:505]
MEKETLEQKTLMELRTMAKEMGLGPISALKKGDLIARIKEKQSQSLAKNVEYVTVCGFSEETAQMPKEEM
AQPENYERPQRETPENQEQGEGILEVMADGFGFLRTENFLPGTGDIYVSPSQIRRFRLKTGDAIRGILRP
AREGEKFGALIFVKTVNGDRPDVAARRPNFEELTPIYPEEKLHLETRAEELTGRIIDLVAPIGKGQRGMI
VAPPKVGKTMLLTQVANAITQNHKEVHLIVLLIDERPEEVTDIQRSIEGENVEIVYSTFDQQPEHHKRVT
EMVLERAKRMVEQGKDLVILLDSLTRLARAYNLTIPPSGRTLSGGLDPAALYMPKRFFGAARNIEGGGSL
TILATALVDTGSKMDEVVFEEFKGTGNMELVLDKKLAERRIFPAVDIIKSGTRREDKLLSSAEMECNYTL
RRMAATMTAVEMTQGFYDLMHKTKTNAEFVERLPIWEKQLGRGDA

>CDD74285.1 transcription termination factor Rho [Clostridium sp. CAG:62]
MDFSKKTLVELREIAKEKGLKGITALRKPELIQRLMEVSEETKREPEVMPERTMERKPVSQRAPMERQTR
PVRQDRMERNDRQDRYERRPMRRNENGYGNGGYSNNYNGGYNNNGYNSYNNNYGSNSYERNNNYSNNNYS
NNNYSNNNYSNNNYSNNNNYSNNNYSSNNNYGSNSNYNSGYNNNSYNSGYERKNDSYSDRRNDSYSDRND
RRNDSHGERTYNSHERTYHSERPQQHERVSQSNYYYNNRPQKYHDGSDGLISIVKDRQITEVHPSELKEL
DSGITKNGILEIMPENYGFIRCDNFLPGEDDVYVAPQFIRRFGLRTGDIIEGNLKTRNQSEKFSALLYMT
KVNGYSPTYLYNRKKFEDLTPIFPNNRIHLETPGAGVSMRMLDLIAPIGKGQRGMIVSQPKTGKTTLLKQ
VAKAVTTNYPKMKLIVLLIDERPEEVTDIKESIEGEQVEVIYSTFDELPENHKRVSEMVIEHAKRLVESG
EDVMILLDSITRLARAYNLTVTPSGRTLSGGLDPAALHMPKRFFGAARNMREGGSLTILATALVDTGSRM
DDVVFEEFKGTGNMELVLDRSLSEKRIFPAIDIQKSSTRREDLLLDSEEQEAVVKIRKALGGMKAEPALE
QILNLFKRTKDNKEFIETVKKMHL

>CDE10220.1 transcription termination factor Rho [Clostridium sp. CAG:354]
MNLEDYSLSELRELAKNKNIKGYSKYKKSELIDLLTENDTTNNEDKNNESVVTDSNTTYKITNSDDKIAE
GILEVLPDGYGFLRGENYLSTPDDVYISPVQIRRFKLDTGDHIKGISRMAKEGERFPSLIFVGEVNGEAP
EKAYRRKKFDDLTPIYPTERIKLETEPNEYAMRMIDLISPIGKGQRGMIVAPPKVGKTTLIKKFANSITK
NNPEIELIVLLIDERPEEVTDMKRSINGDVIYSTFDELPEHHVKVAEMVIERSKRLVEQGKDVVILLDSI
TRLARAYNLVIPSSGRTLSGGLDPNALHKPKKFFGAARNIENGGSLTILASALIETGSRMDDVIFEEFKG
TGNMEVHLDRKLSEKRIFPAIDINKSGTRREDLLLTPKEMETVYALRKALNNLPVADVTENIISQMVQTK
NNAEFLDKIDLYLRRFK

>CDE14721.1 transcription termination factor Rho [Clostridium sp. CAG:470]
MINLEDKTLAELKELAKENNIKNISKLKKEELVQVLEQVINSETISTTEITKKNETNIKEDENNNQEGYK
LTNEGDEIVEGILDILPDGYGFLRGENYLSSPKDVYISVIQIRRFKLDKGDVIKGIARCKEGEKFPSLIF
VGEVNGESPEKAARRKRFDELTPIYPTERIKLETDSKEYAMRMIDLMSPIGKGQRGMIVAPPKVGKTTLL
KKIANSISKNNPEEKLIVLLIDERPEEVTDMKRSINGEVIYSTFDELPEHHVKVAEMVLERAKRLVEQGQ
DVVILLDSITRLARAYNLTIPSSGRTLSGGLDPAALHKPKKFFGAARNIEFGGSLTILATALVETGSRMD
DVIFEEFKGTGNMEVHLDRKLSEKRIFPAIDINKSGTRREDLLLTPKEKETVFALRKAMNSMPVADVTEQ
VISMMVKTANNQEFLNNIDDYIRRFK

>CDE24548.1 transcription termination factor Rho [Clostridium sp. CAG:440]
MPNLEDLTLAELKNLAKENNVKNISKLKKEDLITVLSQILINNTNTENITEKKEIVERKYDKNGDPIVDY
KLTNETDEIVEGILDILPDGYGFLRGDNYLSTPKDVYLSPIQIKRFKLDNGDIVKGISRFKEGEKFPSLI
FVGEVNGEHPEKAAKRKRFDELIPIYPTERLKLETTSNEYAMRMIDLMSPIGKGQRGMIVAPPKVGKTTL
IKKIANSISKNNPEVELIVLLIDERPEEVTDMKRSINGQVIYSTFDELPEHHVKVAEMVLERAKRLIEQN
KDVVILLDSITRLARAYNLVIPSSGRTLSGGLDPAALHKPKKFFGAARNIENGGSLTILATALIDTGSRM
DDVIFEEFKGTGNMEVHLDRKLSEKRIFPAIDINKSGTRREDLLLTKEELDTVFALRKAMNSMPVADVTE
QILSLMTQTKSNKELLTKIESFIKKFK

>CDE44014.1 transcription termination factor Rho [Clostridium sp. CAG:411]
MIEKYERMTVAELKQKAKEFGLKNISGMKKQELIELLAKIEEKVGKGKKEQNEEKKHSSHVHNHEHEAEA
DASQKNHSTHDTEQLDSGETKEGILEVLADGYGFIRCDNFLPGENDVYVSPAQIRRFNLKTGDIIVGNTK
VKNQNEKFSALLYVKSVNGFHPSEASKRKKFEDLTPIFPNERIHLETPNCSVGMRMMDLVSPIGKGQRGM
IVSPPKAGKTTLLKQVAKAITKNHPDMHMIILLIDERPEEVTDIKESIEGKNVEVIYSTFDELPENHKRV
SEMVIERGRRLVEHKKDVIILLDSITRLARAYNLTVQASGRTLSGGLDPAALHMPKKFFGAARNMREGGS
LTILATALVETGSRMDDVVFEEFKGTGNMELVLDRSLSEKRIFPAIDLLKSSTRRDDLLLSPEEVEANRT
MRKALSGMRSEEMLERYIDLFVKTKSNKEFIEMTKKMKG

>CDE55623.1 transcription termination factor Rho [Clostridium sp. CAG:269]
MSDLENMTLLELRNFAKEHNIKNISKLKKEELIVLLNQIKDSSKPKVEENDELRYDENDDEQMGELSEAS
STIEYKVTNDDDQIVEGILEVLPDGYGFLRGDNYLSSPKDVYISPIQIRRFKLDTGDIIKGIARTKEGEK
FPSLIFVGEVNEEHPEKAAKRKRFDELIPIYPNERLKLETKPTEYAMRIIDLISPIGKGQRGMIVAPPKV
GKTTLLKKIANSISENNPEVELIVLLIDERPEEVTDMKRSIKGQVIYSTFDEMPEHHVKVAEMVLERAKR
ITEHNKDVVILLDSITRLARAYNLVMPSSGKTLSGGLDPAALHKPKKFFGAARNIENGGSLTILATALIE
TGSRMDDVIFEEFKGTGNMEVHLDRKLSEKRIFPAIDINKSGTRREDLLLTKPELETVFALRKALNNLPV
ADVTEQIISQITKTKNNEEFIEKMDSYLKNYKN

>CDE68596.1 transcription termination factor Rho [Clostridium sp. CAG:277]
MRGDAATIPYSELAQLDSGETKTGILEVMPEGYGFVRCDNYLPGEADVYVSPAMIRRFGLRTGDILVGNT
RIKNQNEKFSALLYVNTVNGYTLEETSGRVKFENLTPIFPNERIRLEVPGAGNSNISMRMMDLISPIGKG
QRGMIVSQPKTGKTTLLKQVAKSVTHNHPNMHLIVLLIDERPEEVTDIKESIQGENVEVIYSTFDELPEN
HKRVSEMVIERAKRLVEHGGDVMILLDSITRLARAYNLTVQPSGRTLSGGLDPAALYMPKRFFGAARNMR
EGGSLTILATALVDTGSKMDDVVFEEFKGTGNMEMVLDRSLSEKRLFPAIDLPRSSTRRDDLLLDQEELE
ANFLIRKAFGGNKSEEAVENIISMFRKTKDNKELIQLVKKVKIV

>CDE84508.1 transcription termination factor Rho [Clostridium sp. CAG:273]
MENYTLVELRQMAKEKGIKNVSKLKKDELLDLLFSNNSSNIDDKKENNVTEDNKLANVNETSNLKETVRK
NDDEIYDIEKNKDSISYVRNSENTDNSIKNNNATTRIEGGYKLTNEDDQIVEGILEVLPDGYGFLRGKNY
LSSPKDVYISSVQIRRFRLDKGDKIKGIARVPQDTEKDKFPALIFVGEVNGESPEKAYRRKKFDDLIPIH
PNERIRLETTPNEYAMRIIDLISPIGKGQRGMIVAPPKVGKTTLIKKIANSISINNPEVELIVLLIDERP
EEVTDMTRSIKGDVIYSTFDELPEHHVKVAEMVLERAKRLTEQGKDVVILLDSITRLARAYNLVIPSSGR
TLSGGLDPSALHKPKKFFGAARNIENGGSLTILATALIETGSRMDDVIFEEFKGTGNMEVHLDKKLSEKR
IFPAIDINKSGTRREELLLTQKELETVFALRKAMSSMSISDVTEELIDEMVSTKNNEEFIEKMSIFLKNV
K

>CDE91316.1 transcription termination factor Rho [Clostridium sp. CAG:389]
MINLEEKTITELKELAKEYNIKNISKLKKEELIQVLSMVIDNNNSDYEENETTKTSPITEKRNENEQELS
GYKLTNEGDEIVEGILDILPDGYGFLRGENYLSSPKDVYISVVQIRRFKLDTGDVIKGISRFKEGEKFPS
LIFVGEVNGESPEKAARRKRFDELTPIYPNERIRLETDSKEYAMRIIDLMSPIGKGQRGMIVAPPKVGKT
TLLKKIANSISENNPEEKLIVLLIDERPEEVTDMKRSINGEVIYSTFDELPEHHVKVAEMVLERAKRLVE
QGQDVVILLDSITRLARAYNLTIPSSGRTLSGGLDPAALHKPKKFFGAARNIEFGGSLTILATALVDTGS
RMDDVIFEEFKGTGNMEVHLDRKLSEKRIFPAIDINKSGTRREDLLLTPKEKETVFALRKAMNSMPVADV
TEQVISMMVKTSNNKEFLDSIDDYIKRFK

>CDE96594.1 transcription termination factor Rho [Clostridium sp. CAG:567]
MNLENYTLVELRQLAKEKEIKNSSKLKKDELIQELSENDLSGQACDETIESNAHAEEYIETDVTSGNIAE
PSNGSYKLTNADDEIVEGILEVLPDGYGFLRGENYLSTPKDVYISPIQIRRFRLDKGDKIKGIARLPKEG
EKFPALIYVGEVNGEAPEKAYRRQKFDDLTPIYPEERIRLETVPNEYAMRIIDLMSPIGKGQRGMIVAPP
KVGKTTLLKKIANSITTNNPEIELIVLLIDERPEEVTDMKRSIKGDVIYSTFDELPEHHVKVAEMVLERA
KRLTEQKKDVVILLDSITRLARAYNLSIPSSGRTLSGGLDPSALHKPKKFFGAARNIENGGSLTILATAL
IETGSRMDDVIFEEFKGTGNMEVHLDRKLSEKRIFPAIDINKSGTRREELLLEPKELETVFALRKAMSTM
SVADVTEELITQMVATKNNNEFLDKMSYFLKNSK

>EPS51158.1 transcription termination factor Rho [Clostridium botulinum CFSAN002367]
MGKLVEKISPKIIKSENNIHSKITKENGINEEKTSSLMKNNEENKAERLKEMINESQRAKGVLEIIENNN
YGFLRGQNYLSGPEDIYISPSQIRRFNLRTGDEVEGKVRIPKDGEKFKALIYVERVNGENPEKAVGRKPF
ESLVPIYPNERIKLETNSQDLSTRLMDIISPIGKGQRGMIVAPPKAGKTTLLKKIAQSISRNNPLCKLIV
LLIDERPEEVTDMQRSIKGEVIYSTFDEEPEHHTKVTYMVLERAKRMVEQGQDVVILLDSITRLSRAYNL
TITPTGRTLSGGLDPGALVMPKKFFGAARNIENGGSLTILATALTETGSRMDDMIFEEFKGTGNMEVHLN
RKLQERRIFPALDIYKSGTRRDDLLFTDSLEKETAFNIRKLLYEENNVENVTEQVLSILSKTKTNEEFVN
IISKMDMNKNNR

>EPS54556.1 transcription termination factor Rho [Clostridium botulinum Af84]
MINKDYESMTVKELREIAKKLDIKNISKFKKNELIEEIKTSKPTAIEKDGKILVEKISPKIIKSENNIHS
KITKENGINEEKTSSLMKNNEENKAERLKEMINESQRAKGVLEIIENNNYGFLRGQNYLSGPEDIYVSPS
QIRRFNLRTGDEVEGKVRIPKDGEKFKALIYVERVNGENPEKAVGRKPFESLVPIYPNERIKLETNSQDL
STRLMDIISPIGKGQRGMIVAPPKAGKTTLLKKIAQSISRNNPLCKLIVLLIDERPEEVTDMQRSIKGEV
IYSTFDEEPEHHTKVTYMVLERAKRMVEQGQDVVILLDSITRLSRAYNLTITPTGRTLSGGLDPGALVMP
KKFFGAARNIENGGSLTILATALTETGSRMDDMIFEEFKGTGNMEVHLNRKLQERRIFPALDIYKSGTRR
DDLLFTDSLEKETAFNIRKLLYEENNVENVTEQVLSILSKTKTNEEFVNIISKMDMNKNNK

>EQB89323.1 transcription termination factor Rho [Clostridium sp. BL8]
MTNKELDNMNLSELREVAKNLGIKNIAKFKKAELAEEIKRVSPVAIEKEGVILREKISPKTDFKESREVD
SDKGREESFFGNNSRDNNTFTESTRDEDLATPSEDFGKVEAIEEKEESFEERREKLKELISESNSAKGVL
EISDNSNFGLLRSNNYLSGDDDIYVSLSQIRRFNLKVGDEVQGKVRIPKEGEKYKALLYVEKVNGENPDK
AIRRVPFEKLTPIYPQEKIKLETNPEDLSSRLMDIISPIGKGQRGVIVAPPKAGKTSILKKIAQSITKNN
PEVKLIVLLIDERPEEVTDMQRSIDGDVIYSTFDEEPEHHAKVAYMVLERAKRCVEQGQDVVILLDSITR
LARAYNLTITRTGRTLSGGLDTGALLMPKKFFGAARNVEEGGSLTILATALVETGSRMDDMIFEEFKGTG
NMEVHLDRILQERRIFPAIDIYKSGTRREDLLLSKTELEVTYNIRKLMYNEGNTAAVTEKLLSVLSKTKT
NKDFFDILSKSPELLK

>ERI69794.1 transcription termination factor Rho [Clostridium sp. KLE 1755]
MREKYQSLALADLKEIAKSRGIKGTSGMKKADIIEAMVALDEEAEGRPGTPVRTEEKGDAADKAAAAPKK
SRSRSVSEKPLEKTAPEKRTAEKPSEVKSPAEKEEEAAPAETAGQARAQNVQQAAPQVQNATQAQSAAQS
QAVTQPQSASQSQQANQSQTASQNRTAERGTDRKPMRRNTQNENGSRRNYGNQEQRSTRTIITNNNDNRQ
NTAGSQQGERTYNGERSVPQNRSYNTERAESSQQDNPMPVQNVNDDDKFPSELDSGVAAHGILEVMPDGY
GFIRCANYLPGENDVYVAPSQIRRFNLKTGDIVEGNTRIKTQNEKFSALLYVKSINGYSPDVAARRCNFE
DMTPIFPEERVRLELSRSSTAMRIMDLMSPVGKGQRGMIVSPPKAGKTTLLKQVAQSVKVNNPDMHLIIL
LIDERPEEVTDFREAIEGPNVEVIYSTFDELPEHHKRVSEMVIERAKRLVEHKKDVMILLDSITRLTRAY
NLVIPPSGRTLSGGLDPAALHMPKRFFGAARNMRGGGSLTILATALVDTGSKMDDVIYEEFKGTGNMEIV
LDRKLSERRVFPAIDIPKSGTRREDLLLTPEELEAIGILRKALNSLKPEEAVDKILDMFARTRNNADFVN
LVKKMKFI

>ERK32208.1 transcription termination factor Rho [Clostridium intestinale URNW]
MSKEKYESMTLIELKEIAKELGIKNLSKKKKNEIIEDILLNSPNLIEKDGVILREKITPKVSEQEVVKEE
VKTNSTVRDNQVREPQFTERRERPRDNIGEAASDKGVLEILENNNFGFLRCRNYLTGDNDIYISPSQIRR
FNLRTGDQVEGKVREPKEGEKFRALIYVEKVNGDNPDKAVGRKSFETLTPIYPKERLRLETSNPNDLSSR
LMDIISPVGKGQRGIIVAPPKAGKTTLLKKVAQNISGNYPDVKLIVLLIDERPEEVTDMQRSINGEVIYS
TFDEEPQNHAKVAQMVLERAKRMVEQGQDVVILLDSITRLARAYNLTINPTGRTLSGGLDPGALIMPKKF
FGAARNIEEGGSLTILATALIETGSRMDDMIFEEFKGTGNMEVHLDRRLQERRIFPAIDIYKSGTRKEDL
LLTPEEKEVAFTIRRVMYRDGNIENIAEKLINILSKTKNNKEFMAVFQKSDLDNKNTRN

>CDH89414.1 transcription termination factor Rho [Clostridium botulinum B str. Eklund 17B (NRP)]
MTKQVYEGMTLVELKDIAKKLEIKNISKYKKNELIDEILKKSPNTVEKEGVILREKISSKVRNDNNSVSN
TTNNKANFNNNTVNNTGFNNNNSSFNNNNSSFNNNSSNNNNSFNNGNRSFNNSSNVSNIVNNNNSDNKVD
SKNNEENPALKQEKLNNMINESNSAKGILEILENNNFGFLRCKNYLTSSEDIYVSPSQIRRFNLRTGDEV
QGKIREAKEGEKFKALLFVEKVNGEHPERAIGRKYFETLTPIYPKERLRLETSDEKDLSSRLMDIICPIG
KGQRGIIVAPPKAGKTTLLKKVAQNISTNYPDIKLIVLLIDERPEEVTDMKRSINGEVIYSTFDEEPQNH
AKVSRIVLERAKRMVEQGKDVVILMDSITRLSRAYNLTITPTGRTLSGGLDPGALIMPKKFFGAARNIEE
GGSLTILATALVDTGSRMDDMIFEEFKGTGNMEVHLDRKLQERRIFPAIDIYKSGTRKEDLIFSKEEKDV
AYTIRKVMYRDGNIEDVTENLIGMLSKTSDNKEFINVFKKVEFEKRRQNNK

>AGX41519.1 transcription termination factor Rho [Clostridium saccharobutylicum DSM 13864]
MTREQYETMTLTNLKEVAKGLGIKNISKFKKNELVEEIIKTSPNSIEKDGVILRENIAPKVQENKNTNSQ
INRSFNNNENIKPTNNGFVNTSNNGSVRSDDEIAKAEKQENLKEMINESNTAKGILEILENNNFGFLRCK
NYLTSSDDIYVSPSQIRRFNLRTGDEVQGKVREAKETEKFKALLFVESVNGERPEKAIGRKSFETLTPIY
PKERLKLETSDNSDLSSRLMDLICPIGKGQRGIIVAPPKAGKTTLLKRVAQNVSKNYPDVKLIVLLIDER
PEEVTDMKRSINGDVVYSTFDEEPQNHAKVSQMVLERAKRMVEQGKDVVILMDSITRLSRAYNLTINPTG
RTLSGGLDPGALIMPKKFFGAARNVEEGGSLTILATALVETGSRMDDMIFEEFKGTGNMEVHLDRRLQER
RIFPAIDIYKSGTRKEDLILSKEEQEVAFSIRRTMYKDGNADEVTENLINMLSKTRDNKEFVSIFPKK

>AGY76538.1 transcription termination factor Rho [Clostridium autoethanogenum DSM 10061]
MDDKDIDNMTVLQLKQIAKTLEIKNISKYKKSQLIEEIKKVSPAHIKKGGVILREKISPKDEVPNRHKEA
EHTVRHSENKAQEDKNEEQKTNGNEKREKLKEMISESDSARGVLEIIENNNYGFLRGKNYLTGPDDIYVS
PSQIRRFNLKTGDEVCGKVRIPKEGEKFKALLYVEKVNGENPERAVGRKPFETLTPVYPNERIKLETNSA
DLSTRLMDIISPIGKGQRGIIVAPPKAGKTTLLKKIAQSISKNHPGIQLIVVLIDERPEEVTDMQRSING
EVIYSTFDEEPEHHTKVAYMVLERTKRMVEQGQDVVILLDSITRLSRAYNLTITPTGRTLSGGLDPGALV
MPKKFFGAARNIEEGGSLTILATALIETGSRMDDMIFEEFKGTGNMEIHLDRKLQERRIFPAIDVYKSGT
RRDDLLFKSQLEKEAAFNIRKVIYDENNTQNVTEQLISLLSKTRNNYEFMNIVSKMNMNKLGEK

>CDI48354.1 hypothetical protein BN906_00309 [Clostridium tetani 12124569]
MSSNDLDKLTVNELKEIAKDLEIKGVYKYKKNELIEEIKKVSPMHIEKNGVVLREKIVPKSGKIKPEGIN
IEENSSRVESFQGDKRENRKKEEDNNKQEENKREKLREMINESDTAKGVLEIIENNNYGFLRGKNYLTGP
DDIYVSPSQIRRFNLQTGDEVEGKVRTPKEGEKFKALLYVQKVNGENPEKAVRRRPFENLTPIYPQERIK
LENSSSDLSSRLMDIISPIGKGQRGIVVAPPKAGKTTLLKKIAQSISINHPDMKLIVLLIDERPEEVTDM
QRSIDGEVIYSTFDEEPEHHTKVAYMVLERAKRMVEQGQNVVILLDSLTRLARAYNLTINPTGRTLSGGL
DPGALIMPKKFFGAARNIEEGGSLTILATALVETGSRMDDMIFEEFKGTGNMEVHLNRKLQERRIFPAID
IYRSGTRKENLLLSEKEYEASFNIRRLLYDENNTQNVTEQLINMLCKTKNNDEFVEVISKIDLSKEKNR

>GAE00563.1 transcription termination factor Rho [Clostridium botulinum B str. Osaka05]
MINKDYESMTVKELREIAKKLDIKNISKFKKSELIEEIKTSQSTAIEKDGKILVEKISPKVIKNGNHIHN
KITKENSVNEEKTNSLMKNNEENKAERLKEMINESQRAKGVLEIIENNNYGFLRGQNYLSGPEDIYVSPS
QIRRFNLRTGDEVEGKVRIPKDGEKFKALIYVERVNGENPEKAVGRKPFESLVPIYPNERIKLETSSQDL
STRLMDIISPIGKGQRGMIVAPPKAGKTTLLKKIAQSISRNNPLCKLIVLLIDERPEEVTDMQRSIKGEV
IYSTFDEEPEHHTKVTYMVLERAKRMVEQGQDVVILLDSITRLSRAYNLTITPTGRTLSGGLDPGALVMP
KKFFGAARNIENGGSLTILATALTETGSRMDDMIFEEFKGTGNMEVHLNRKLQERRIFPALDIYKSGTRR
DDLLFTDSLEKETAFNIRKLLYEENNVENVTEQVLSILSKTKTNEEFVNIISKMDMNKNNK

>CDM69439.1 Transcription termination factor Rho [Clostridium bornimense]
MNSKDYENMKLNELKELAKELNIKNYSKYKKSELIDVIKQSRNEEEGAKIEVNGVTLKESIKPKNNVVEE
KRESNTYSHQSSTRPHHQSRQENSEEKREKMKEMISTLDMAKGVIEINESNNFGFLRGKNYLTCSDDVYV
SPSQIRRFNLKTGDEIEGKVRNPKEGEKFRALVYVHKINGEEPDRAVGRVPFEKLTPIYPTERIKLETVP
TEMSTRLMDFISPIGKGQRGLIVAPPKAGKTTLLKNVANAITTNNPEIKLIVVLIDERPEEVTEMERSIK
GEVIYSTFDQDPSRHIRVANMVLERGKRMVEQGQNVVILLDSLTRLARANNLLVTPTGRTLSGGLDPAAL
FMPKRLFGAARNIEEGGSLTILATVLTDTGSRMDDVIFEEFKGTGNMEVHLDRRLQERRIFPAIDIYKSG
TRREEYLLSDEEKRAATNVRRKLNSDNNTMAVTELIINLLNDSKTNSEFIAKINNKIKE

>CDL91056.1 Transcription termination factor Rho [Clostridium tyrobutyricum DIVETGP]
MVNKDVDNMKLAELREFAKNLGIGNIYKYKKAELIEQIKKVSPAYIKRDGLILREKISPKNEIVHNHKEK
KEESTHSLPASRLKHVNDGKAEDSKDSGEEKKEKLKEMINESDSARGVLEIIENNNYGFLRGKNYLTGPN
DIYVSPSQIRRFNLKTGDEVVGKVRIPKEGEKFKALLYVQEVNGENPERAVGRKPFETLTPIYPNQRIRL
ETGSSDLSTRLMDIISPIGKGQRGIIVAPPKAGKTTLLKKIAQSISINHSEIKLIVVLIDERPEEVTDMQ
RSIRGEVIYSTFDEEPEHHTKVAYMVLERAKRMVEQGQNVVILLDSITRLSRAYNLTINPTGRTLSGGLD
PGALIMPKKFFGAARNIEEGGSLTILATALIETGSRMDDMIFEEFKGTGNMEVHLDRKLQERRIFPAIDV
YKSGTRRDDLLFETQEEKDAAFNIRRIMYDENSNQSITEQLINILTKTKDNKEFMGFVSKVDTNARRLDK
SK

>EXG84803.1 transcription termination factor Rho [Clostridium sp. ASBs410]
MREKLQTLPLAELKELAKAQGIKGCSSMRKAEIIDLLCEKEEEAPAFPASPGNVSVEKAEEVKKEVSKTV
TAQPAAQTQPHTDSAGQQGQANGDQQMQSAAGSQRKTVVRSYRPEGQQRPTGYRPAQGNSTEPSARNEAR
PETAPEEPRGDFQPSPELQELDSGIEAHGILEVMPDGFGFIRCENYLPGENDVYVAPSQIRRFNMKTGDI
IHGSRRVKTAAEKFAALLYVKKINGYPTSAAERRPNFENMTPIFPDERLHMETQGGKNTTAMRVLDLLAP
IGKGQRGMIVSPPKAGKTTLLKDVAKAITVNHPEIHLMILLIDERPEEVTDIKESIYGNNVEVLYSTFDE
LPDRHKRVSEMVIERAKRLVEHGRDVVILLDSITRLARAYNLTVAPSGRTLSGGLDPAALHMPKRFFGAA
RNMREGGSLTVLATALVDTGSRMDDVIYEEFKGTGNMELVLDRKLSEKRIFPAIDILKSGTRRDDLLLTR
EEAEAVDIIRKATNTLKPEDAVEKILDLFSRTRNNREFVETSKKMRFY

>KAJ49157.1 transcription termination factor Rho [Clostridium tetanomorphum DSM 665]
MSSNGLESKTVNELKELAKDLGIKGISKYKKAELIEEIEKISPSYIEKDGVILRERISPKLSSKDEDVSD
HMEQKKNRVEKKYINETKQEPMSSTAKKVVEDGKVEKETLEENDKSNPEEKREKLKEMINESDSAKGVLE
IIENNNYGFLRGKNYLTGPDDIYVSPSQIRRFNLKTGDEVEGKVRTPKEGEKFKALLYVERVNGENPERA
VGRKPFETLIPIYPNERLKLETRGSDLSTRLMDIICPIGKGQRGIIVAPPKAVFKSLLKKIAQSITMNHK
EVKLIVLLIDERPEEVTDMQRSINGEVIYSTFDEEPEHHTKVTYMVLERAKRMVEQGQDVVILLDSITRL
SRAYNLTITPTGRTLSGGLDPGALIMPKKFFGAARNIEEGGSLTILATALVETGSRMDDMIFEEFKGTGN
MEVHLDRKLQERRIFPAIDIYKSGTRKEDLLLLAKEYEAAFNIRRVLYDENNTANITEQLINMLFKTKNN
EEFVGLISKLDFNKDRGSR

>KAJ53279.1 transcription termination factor Rho [Clostridium tetanomorphum DSM 665]
MSSNGLESKTVNELKELAKDLGIKGISKYKKAELIEEIEKISPSYIEKDGVILRERISPKLSSKDEDVSD
HMEQKKNRVEKKYINETKQEPMSSTAKKVVEDGKVEKETLEENDKSNPEEKREKLKEMINESDSAKGVLE
IIENNNYGFLRGKNYLTGPDDIYVSPSQIRRFNLKTGDEVEGKVRTPKEGEKFKALLYVERVNGENPERA
VGRKPFETLIPIYPNERLKLETRGSDLSTRLMDIICPIGKGQRGIIVAPPKAGKTTLLKKIAQSITMNHK
EVKLIVLLIDERPEEVTDMQRSINGEVIYSTFDEEPEHHTKVTYMVLERAKRMVEQGQDVVILLDSITRL
SRAYNLTITPTGRTLSGGLDPGALIMPKKFFGAARNIEEGGSLTILATALVETGSRMDDMIFEEFKGTGN
MEVHLDRKLQERRIFPAIDIYKSGTRKEDLLLLAKEYEAAFNIRRVLYDENNTANITEQLINMLFKTKNN
EEFVGLISKLDFNKDRGSR

>KCZ70192.1 transcription termination factor Rho [Clostridium sporogenes]
MINKDYESMTVKELREIAKKLDIKNISKFKKSELIQEIKTSQSTAIEKDGKILVEKISPKVIKNGNYIHN
KITKENSVNEEKTNSLMKNSEENKAERLKEMINESQRAKGVLEIIENNNYGFLRGQNYLSGPEDIYVSPS
QIRRFNLRTGDEVEGKVRIPKDGEKFKALIYVERVNGENPEKAVGRKPFESLVPIYPNERIKLETSSQDL
STRLMDIISPIGKGQRGMIVAPPKAGKTTLLKKIAQSISRNNPLCKLIVLLIDERPEEVTDMQRSIKGEV
IYSTFDEEPEHHTKVTYMVLERAKRMVEQGQDVVILLDSITRLSRAYNLTITPTGRTLSGGLDPGALVMP
KKFFGAARNIENGGSLTILATALTETGSRMDDMIFEEFKGTGNMEVHLNRKLQERRIFPALDIYKSGTRR
DDLLFTDSLEKETAFNIRKLLYEENNVENVTEQVLSILSKTKTNEEFINIISKMDMNKNNK

>KEH86357.1 transcription termination factor Rho [Clostridium novyi A str. 4540]
MDSKDLSNMTVVQLKELAKELNLTGTSRFKKQELIDSINEAMQISINKNGVILKENITPKKVHNSSNDNM
KNTKQIKVNKNECIEEENPQEKEKNFKEMIHESDSAKGVLEIIENNNYGFLRGENYLTGPKDIYVSPSQI
RRFNLKTGDEVTGKIRTAKDGEKFQALIYVEKINGENPEKAVGRKRFEKLTPIYPNERIRLQTGQADLSS
RLMDIISPIGKGQRGLIVAPPKAGKTTLLKKIAHSISKNHPESKLIVLLIDERPEEVTDMQRFINGEVIY
STFDEEPEHHTKVAYMVLERAKRMVEQGQDVIVLLDSLTRLTRAYNLTINPTGRTLSGGLDPGALIMPKK
FFGAARNIEEGGSLTILATALIETGSRMDDMIFEEFKGTGNMEVHLDRKLEERRIFPAIDIYKSGTRRED
LLLTKQELEASFTIRKVLYKENNTAGVTEKLINLLSKTKNNFEFLENFNKEKWER

>KEH87030.1 transcription termination factor Rho [Clostridium novyi A str. NCTC 538]
MDSKDLSNMTVVQLKELAKELNLTGTSRLKKQELIDSINEAMQISINKNGVILKENITPKKVHNSSNDNM
KNTKQIKVNKNECIEEENPQEKEKNFKEMIHESDSAKGVLEIIENNNYGFLRGENYLTGPKDIYVSPSQI
RRFNLKTGDEVTGKIRTAKDGEKFQALIYVEKINGENPEKAVGRKRFEKLTPIYPDERIRLQTGQADLSS
RLMDIISPIGKGQRGLIVAPPKAGKTTLLKKIAHSISKNHPESKLIVLLIDERPEEVTDMQRFINGEVIY
STFDEEPEHHTKVAYMVLERAKRMVEQGQDVIVLLDSLTRLTRAYNLTINPTGRTLSGGLDPGALIMPKK
FFGAARNIEEGGSLTILATALIETGSRMDDMIFEEFKGTGNMEVHLDRKLEERRIFPAIDIYKSGTRRED
LLLTKQELEASFTIRKVLYKENNTAGVTEKLINLLSKTKNNFEFLENFNKEKWER

>KEH94773.1 transcription termination factor Rho [Clostridium botulinum C/D str. It1]
MDSKDLSNMTVVQLKELAKELNLTGTSRLKKQELIDSINEAMQISINKNGVILKENITLKKVHNSSNDNM
KNTKQIKVNKNECIEEENPQEKEKNFKEMIHESDSAKGVLEIIENNNYGFLRGENYLTGPKDIYVSPSQI
RRFNLKTGDEVTGKIRTAKDGEKFQALIYVEKINGENPEKAVGRKRFEKLTPIYPNERIRLQTGQADLSS
RLMDIISPIGKGQRGLIVAPPKAGKTTLLKKIAHSISKNHPESKLIVLLIDERPEEVTDMQRFINGEVIY
STFDEEPEHHTKVAYMVLERAKRMVEQGQDVIVLLDSLTRLTRAYNLTINPTGRTLSGGLDPGALIMPKK
FFGAARNIEEGGSLTILATALIETGSRMDDMIFEEFKGTGNMEVHLDRKLEERRIFPAIDIYKSGTRRED
LLLTKQELEASFTIRKVLYKENNTAGVTEKLINLLSKTKNNFEFLENFNKEKWER

>KEH97646.1 transcription termination factor Rho [Clostridium botulinum C/D str. BKT12695]
MDSKDLSGMTVVQLKEMAKELKLTGTSRLKKQELIDAINKAMQISINKDGVILKENITPKKVHNSFNDNI
KNTKQKLVNKSESIEEENPQEKEKNFKEMIHESDSAKGVLEIIENNNYGFLRGENYLTGPKDIYVSPSQI
RRFNLKTGDEVTGKVRTAKDGEKFQALIYVEKINGENPEKAVGRKRFEKLTPIYPNERIRLQTGQGDLSS
RLMDIISPIGKGQRGLIVAPPKAGKTTLLKKIAHSISKNHPESKLIVLLIDERPEEVTDMQRFINGEVIY
STFDEEPEHHTKVAYMVLERAKRMVEQGQDVIVLLDSLTRLTRAYNLTINPTGRTLSGGLDPGALIMPKK
FFGAARNIEEGGSLTILATALVETGSRMDDMIFEEFKGTGNMEVHLDRKLEERRIFPAIDIYKSGTRRED
LLLTKQELEASFTIRKVLYKENNTASVTEKLINLLSKTKSNSEFLENFNKEKWER

>KEH98385.1 transcription termination factor Rho [Clostridium botulinum D str. 16868]
MESKDLNSMTVVELKKMAKDLDIKGITKLKKAELIKEINKKSQITINKGGVILKENITPKKVHNSSNDNI
KNVNQNDNQNKNETLEDGNSLEKGKNLKEMIHESQSAKGVLEIIENNNYGFLRGENYLTGPKDIYVSPSQ
IRRFNLKTGDEVSGKVRTAKEGEKFQALIYVEKINGENPEKAVGRQRFEKLTPIYPNERIRLQIGQSDLS
SRLMDIISPIGKGQRGLIVAPPKAGKTTLLKKIAHSISKNHPESKLIVLLIDERPEEVTDMQRSINGEVI
YSTFDEEPEHHTKVAYMVLERAKRMVEQGQDVIVLLDSLTRLTRAYNLTINPTGRTLSGGLDPGALIMPK
KFFGAARNIEEGGSLTILATALIDTGSRMDDMIFEEFKGTGNMEVHLDRKLEERRIFPAIDIYKSGTRRE
DLLLTAQELEASFTIRKVLYKENNTASVTEKLINLLSKTKNNDEFLQNFSKEKWER

>KEI00324.1 transcription termination factor Rho [Clostridium botulinum C/D str. BKT75002]
MESKDLNSMTVVELRKMAKDLDIKGITKLKKAELIKEINEKSPRTINKGGVILKENITPKKVHNSSNDNI
KNVNQNDNQNRNETLEDGNSLEKGKKLKEMIHESESAKGVLEIIENNNYGFLRGENYLTGPKDIYVSPSQ
IRRFNLKTGDEVRGKVRTAKEGEKFQALIYVEKINGENPEKAVGRQRFEKLTPIYPNERIRLQVGQSDLS
SRLMDIISPIGKGQRGLIVAPPKAGKTTLLKKIAHSISKNYPESKLIVLLIDERPEEVTDMQRSINGEVI
YSTFDEEPEHHTKVAYMVLERAKRMVEQGQDVIVLLDSLTRLTRAYNLTINPTGRTLSGGLDPGALIMPK
KFFGAARNIEEGGSLTILATALIDTGSRMDDMIFEEFKGTGNMEVHLDRKLEERRIFPAIDIYKSGTRRE
DLLLTAQELEASFTIRKVLYKENNTASVTEKLINLLSKTKNNDEFLQNFSKEKWER

>KEI05126.1 transcription termination factor Rho [Clostridium botulinum C/D str. Sp77]
MESKDLNSMTVVELKKMAKDLDIKGITKLKKAELIKEINKKSQITINKGGVILKENITPKKVHNSSNDNI
KNVNQNDNQNKNETLEDGNSLEKGKNLKEMIHESQSAKGVLEIIENNNYGFLRGENYLTGPKDIYVSPSQ
IRRFNLKTGDEVSGKVRTAKEGEKFQALIYVEKINGENPEKAVGRQRFEKLTPIYPNERIRLQIGQSDLS
SRLMDIISPIGKGQRGLIVAPPKAGKTTLLKKIAHSISKNHPESKLIVLLIDERPEEVTDMQRSINGEVI
YSTFDEEPEHHTKVAYMVLERAKRMVEQGQDVIVLLDSLTRLTRAYNLTINPTGRTLSGGLDPGALIMPK
KFFGAARNIEEGGSLTILATALIDTGSRMDDMIFEEFKGTGNMEVHLDRKLEERRIFPAIDIYKSGTRRE
DLLLTAQELEASFTIRKVLYKENNTASVTEKLINLLSKTKNNDEFLQNFSKEKWER

>KEI08945.1 transcription termination factor Rho [Clostridium botulinum C/D str. BKT2873]
MESKDLNSMTVVELRKMAKDLDIKGITKLKKAELIKEINEKSPRTINKGGVILKENITPKKVHNSSNDNI
KNVNQNDNQNRNETLEDGNSLEKGKKLKEMIHESESAKGVLEIIENNNYGFLRGENYLTGPKDIYVSPSQ
IRRFNLKTGDEVRGKVRTAKEGEKFQALIYVEKINGENPEKAVGRQRFEKLTPIYPNERIRLQVGQSDLS
SRLMDIISPIGKGQRGLIVAPPKAGKTTLLKKIAHSISKNYPESKLIVLLIDERPEEVTDMQRSINGEVI
YSTFDEEPEHHTKVAYMVLERAKRMVEQGQDVIVLLDSLTRLTRAYNLTINPTGRTLSGGLDPGALIMPK
KFFGAARNIEEGGSLTILATALIDTGSRMDDMIFEEFKGTGNMEVHLDRKLEERRIFPAIDIYKSGTRRE
DLLLTAQELEASFTIRKVLYKENNTASVTEKLINLLSKTKNNDEFLQNFSKEKWER

>KEI11011.1 transcription termination factor Rho [Clostridium sp. K25]
MESKDLNSMTVVELRKMAKDLDIKGITKLKKVELIKEINEKTPITINKGGVILKENIIPKKLHNFSNDNI
KSVDQNDTQNKSEVLEEGSSLEKGKNLKEMIHESQSAKGVLEIIENNNYGFLRGENYLTGPKDIYVSPSQ
IRRFNLKTGDEVSGKVRTAKEGEKFQALIYVEKINGENPEKAVGRQRFEKLTPIYPNERIRLEIGQSDLS
SRLMDIISPIGKGQRGLIVAPPKAGKTTLLKKIAHSISKNHPESKLIVLLIDERPEEVTDMQRSINGEVI
YSTFDEEPEHHTKVAYMVLERAKRMVEQGQDVIVLLDSLTRLTRAYNLTINPTGRTLSGGLDPGALIMPK
KFFGAARNIEEGGSLTILATALIDTGSRMDDMIFEEFKGTGNMEVHLDRKLEERRIFPAVDIYKSGTRRE
DLLLSTQELETSFTIRKVLYKENNTANITEKLINLLSKTKNNDEFLQNFNKEKWER

>KEI12956.1 transcription termination factor Rho [Clostridium novyi B str. NCTC 9691]
MESKDLNSMTVVELRKMAKDLDIKGITKLKKVELIKEINEKTPITINKGGVILKENIIPKKLHNFSNDNI
KSIDQNDTQNKSEVLEEGSSLEKGKNLKEMIHESQSAKGVLEIIENNNYGFLRGENYLTGPKDIYVSPSQ
IRRFNLKTGDEVSGKVRTAKEGEKFQALIYVEKINGENPEKAVGRQRFEKLTPIYPNERIRLEIGQSDLS
SRLMDIISPIGKGQRGLIVAPPKAGKTTLLKKIAHSISKNHPESKLIVLLIDERPEEVTDMQRSINGEVI
YSTFDEEPEHHTKVAYMVLERAKRMVEQGQDVIVLLDSLTRLTRAYNLTINPTGRTLSGGLDPGALIMPK
KFFGAARNIEEGGSLTILATALIDTGSRMDDMIFEEFKGTGNMEVHLDRKLEERRIFPAVDIYKSGTRRE
DLLLSTQELETSFTIRKVLYKENNTANITEKLINLLSKTKNNDEFLQNFNKEKWER

>KEI17515.1 transcription termination factor Rho [Clostridium haemolyticum NCTC 9693]
MESKDLNSMTVVELRKMAKDLDIKGITKLKKVELIKEINEKTPITINKGGVILKENIIPKKLHNFSNDNI
KSVDQNDTQNKSEVLEEGSSLEKGKNLKEMIHESQSAKGVLEIIENNNYGFLRGENYLTGPKDIYVSPSQ
IRRFNLKTGDEVSGKVRTAKEGEKFQALIYVEKINGENPEKAVGRQRFEKLTPIYPNERIRLEIAQSDLS
SRLMDIISPIGKGQRGLIVAPPKAGKTTLLKKIAHSISKNHPESKLIVLLIDERPEEVTDMQRSINGEVI
YSTFDEEPEHHTKVAYMVLERAKRMVEQGQDVIVLLDSLTRLTRAYNLTINPTGRTLSGGLDPGALIMPK
KFFGAARNIEEGGSLTILATALIDTGSRMDDMIFEEFKGTGNMEVHLDRKLEERRIFPAVDIYKSGTRRE
DLLLSTQELETSFTIRKVLYKENNTANITEKLINLLSKTKNNDEFLQNFNKEKWER

>KEI17696.1 transcription termination factor Rho [Clostridium novyi B str. ATCC 27606]
MESKDLNSMTVVELRKMAKDLDIKGITKLKKVELIKEINEKTPITINKGGVILKENIIPKKLHNFSNDNI
KSIDQNDTQNKSEVLEEGSSLEKGKNLKEMIHESQSAKGVLEIIENNNYGFLRGENYLTGPKDIYVSPSQ
IRRFNLKTGDEVSGKVRTAKEGEKFQALIYVEKINGENPEKAVGRQRFEKLTPIYPNERIRLEIGQSDLS
SRLMDIISPIGKGQRGLIVAPPKAGKTTLLKKIAHSISKNHPESKLIVLLIDERPEEVTDMQRSINGEVI
YSTFDEEPEHHTKVAYMVLERAKRMVEQGQDVIVLLDSLTRLTRAYNLTINPTGRTLSGGLDPGALIMPK
KFFGAARNIEEGGSLTILATALIDTGSRMDDMIFEEFKGTGNMEVHLDRKLEERRIFPAVDIYKSGTRRE
DLLLSTQELETSFTIRKVLYKENNTANITEKLINLLSKTKNNDEFLQNFNKEKWER

>KEI82375.1 transcription termination factor Rho [Clostridium botulinum B2 128]
MINKDYESMTVKELREIAKKLDIKNISKFKKNELIEEIKTSKSTAIEKDGKILVEKISPKIIKSENNIHS
KITKENGINEEKTSSLMKNNEENKAERLKEMINESQRAKGVLEIIENNNYGFLRGQNYLSGPEDIYISPS
QIRRFNLRTGDEVEGKVRIPKDGEKFKALIYVERVNGENPEKAVGRKPFESLVPIYPNERIKLETNSQDL
STRLMDIISPIGKGQRGMIVAPPKAGKTTLLKKIAQSISRNNPLCKLIVLLIDERPEEVTDMQRSIKGEV
IYSTFDEEPEHHTKVTYMVLERAKRMVEQGQDVVILLDSITRLSRAYNLTITPTGRTLSGGLDPGALVMP
KKFFGAARNIENGGSLTILATALTETGSRMDDMIFEEFKGTGNMEVHLNRKLQERRIFPALDIYKSGTRR
DDLLFTDSLEKETAFNIRKLLYEENNVENVTEQVLSILSKTKTNEEFVNIISKMDMNKNNR

>KEI82738.1 transcription termination factor Rho [Clostridium botulinum B2 331]
MINKDYESMTVKELREIAKKLDIKNISKFKKNELIEEIKTSKSTAIEKDGKILVEKISPKIIKSENNIHS
KITKENGINEEKTSSLMKNNEENKAERLKEMINESQRAKGVLEIIENNNYGFLRGQNYLSGPEDIYVSPS
QIRRFNLRTGDEVEGKVRIPKDGEKFKALIYVERVNGENPEKAVGRKPFESLVPIYPNERIKLETNSQDL
STRLMDIISPIGKGQRGMIVAPPKAGKTTLLKKIAQSISRNNPLCKLIVLLIDERPEEVTDMQRSIKGEV
IYSTFDEEPEHHTKVTYMVLERAKRMVEQGQDVVILLDSITRLSRAYNLTITPTGRTLSGGLDPGALVMP
KKFFGAARNIENGGSLTILATALTETGSRMDDMIFEEFKGTGNMEVHLNRKLQERRIFPALDIYKSGTRR
DDLLFTDSLEKETAFNIRKLLYEENNVENVTEQVLSILSKTKTNEEFVNIISKMDMNKNNR

>KEI83109.1 transcription termination factor Rho [Clostridium botulinum A2 117]
MINKDYESMTVKELREIAKKLDIKNISKFKKNELIEEIKTSKSTAIEKDGKILVEKISPKIIKSENNIHS
KITKENGINEEKTSSLMKNNEENKAERLKEMINESQRAKGVLEIIENNNYGFLRGQNYLSGPEDIYVSPS
QIRRFNLRTGDEVEGKVRIPKDGEKFKALIYVERVNGENPEKAVGRKPFESLVPIYPNERIKLETNSQDL
STRLMDIISPIGKGQRGMIVAPPKAGKTTLLKKIAQSISRNNPLCKLIVLLIDERPEEVTDMQRSIKGEV
IYSTFDEEPEHHTKVTYMVLERAKRMVEQGQDVVILLDSITRLSRAYNLTITPTGRTLSGGLDPGALVMP
KKFFGAARNIENGGSLTILATALTETGSRMDDMIFEEFKGTGNMEVHLNRKLQERRIFPALDIYKSGTRR
DDLLFTDSLEKETAFNIRKLLYEENNVENVTEQVLSILSKTKTNEEFVNIISKMDMNKNNR

>KEI92874.1 transcription termination factor Rho [Clostridium botulinum B2 433]
MINKDYESMTVKELREIAKKLDIKNISKFKKNELIEEIKTSKSTAIEKDGKILVEKISPKIIKSENNIHS
KITKENGINEEKTSSLMKNNEENKAERLKEMINESQRAKGVLEIIENNNYGFLRGQNYLSGPEDIYISPS
QIRRFNLRTGDEVEGKVRIPKDGEKFKALIYVERVNGENPEKAVGRKPFESLVPIYPNERIKLETNSQDL
STRLMDIISPIGKGQRGMIVAPPKAGKTTLLKKIAQSISRNNPLCKLIVLLIDERPEEVTDMQRSIKGEV
IYSTFDEEPEHHTKVTYMVLERAKRMVEQGQDVVILLDSITRLSRAYNLTITPTGRTLSGGLDPGALVMP
KKFFGAARNIENGGSLTILATALTETGSRMDDMIFEEFKGTGNMEVHLNRKLQERRIFPALDIYKSGTRR
DDLLFTDSLEKETAFNIRKLLYEENNVENVTEQVLSILSKTKTNEEFVNIISKMDMNKNNR

>KEI93234.1 transcription termination factor Rho [Clostridium botulinum B2 267]
MINKDYESMTVKELREIAKKLDIKNISKFKKNELIEEIKTSKSTAIEKDGKILVEKISPKIIKSENNIHS
KITKENGINEEKTSSLMKNNEENKAERLKEMINESQRAKGVLEIIENNNYGFLRGQNYLSGPEDIYVSPS
QIRRFNLRTGDEVEGKVRIPKDGEKFKALIYVERVNGENPEKAVGRKPFESLVPIYPNERIKLETNSQDL
STRLMDIISPIGKGQRGMIVAPPKAGKTTLLKKIAQSISRNNPLCKLIVLLIDERPEEVTDMQRSIKGEV
IYSTFDEEPEHHTKVTYMVLERAKRMVEQGQDVVILLDSITRLSRAYNLTITPTGRTLSGGLDPGALVMP
KKFFGAARNIENGGSLTILATALTETGSRMDDMIFEEFKGTGNMEVHLNRKLQERRIFPALDIYKSGTRR
DDLLFTDSLEKETAFNIRKLLYEENNVENVTEQVLSILSKTKTNEEFVNIISKMDMNKNNR

>KEI93706.1 transcription termination factor Rho [Clostridium botulinum B2 275]
MINKDYESMTVKELREIAKKLDIKNISKFKKNELIEEIKTSKLTAIEKDGKILVEKISPKIIKSENNIHS
KITKENGINEEKTSSLMKNNEENKAERLKEMINESQRAKGVLEIIENNNYGFLRGQNYLSGPEDIYVSPS
QIRRFNLRTGDEVEGKVRIPKDGEKFKALIYVERVNGENPEKAVGRKPFESLVPIYPNERIKLETNSQDL
STRLMDIISPIGKGQRGMIVAPPKAGKTTLLKKIAQSISRNNPLCKLIVLLIDERPEEVTDMQRSIKGEV
IYSTFDEEPEHHTKVTYMVLERAKRMVEQGQDVVILLDSITRLSRAYNLTITPTGRTLSGGLDPGALVMP
KKFFGAARNIENGGSLTILATALTETGSRMDDMIFEEFKGTGNMEVHLNRKLQERRIFPALDIYKSGTRR
DDLLFTDSLEKETAFNIRKLLYEENNVENVTEQVLSILSKTKTNEEFVNIISKMDMNKNNR

>KEJ03704.1 transcription termination factor Rho [Clostridium botulinum A2B3 87]
MINKDYESMTVKELREIAKKLDIKNISKFKKNELIEEIKTSKLTAIEKDGKILVEKISPKIIKSENNIHS
KITKENGINEEKTSSLMKNNEENKAERLKEMINESQRAKGVLEIIENNNYGFLRGQNYLSGPEDIYVSPS
QIRRFNLRTGDEVEGKVRIPKDGEKFKALIYVERVNGENPEKAVGRKPFESLVPIYPNERIKLETNSQDL
STRLMDIISPIGKGQRGMIVAPPKAGKTTLLKKIAQSISRNNPLCKLIVLLIDERPEEVTDMQRSIKGEV
IYSTFDEEPEHHTKVTYMVLERAKRMVEQGQDVVILLDSITRLSRAYNLTITPTGRTLSGGLDPGALVMP
KKFFGAARNIENGGSLTILATALTETGSRMDDMIFEEFKGTGNMEVHLNRKLQERRIFPALDIYKSGTRR
DDLLFTDSLEKETAFNIRKLLYEENNVENVTEQVLSILSKTKTNEEFVNIISKMDMNKNNR

>KEJ03861.1 transcription termination factor Rho [Clostridium botulinum F 357]
MINKDYESMTVKELREIAKKLDIKNISKFKKNELIEEIKTSKSTAIEKDGKILVEKISPKIIKSENNIHS
KITKENGINEEKTSSLMKNNEENKAERLKEMINESQRAKGVLEIIENNNYGFLRGQNYLSGPEDIYVSPS
QIRRFNLRTGDEVEGKVRIPKDGEKFKALIYVERVNGENPEKAVGRKPFESLVPIYPNERIKLETNSQDL
STRLMDIISPIGKGQRGMIVAPPKAGKTTLLKKIAQSISRNNPLCKLIVLLIDERPEEVTDMQRSIKGEV
IYSTFDEEPEHHTKVTYMVLERAKRMVEQGQDVVILLDSITRLSRAYNLTITPTGRTLSGGLDPGALVMP
KKFFGAARNIENGGSLTILATALTETGSRMDDMIFEEFKGTGNMEVHLNRKLQERRIFPALDIYKSGTRR
DDLLFTDSLEKETAFNIRKLLYEENNVENVTEQVLSILSKTKTNEEFVNIISKMDMNKNNR

>KEJ04117.1 transcription termination factor Rho [Clostridium botulinum A2B7 92]
MINKDYESMTVKELREIAKKLDIKNISKFKKNELIEEIKTSKSTAIEKDGKILVEKISPKIIKSENNIHS
KITKENGVNEEKTSSLMKNNEENKAERLKEMINESQRAKGVLEIIENNNYGFLRGQNYLSGPEDIYVSPS
QIRRFNLRTGDEVEGKVRIPKDGEKFKALIYVERVNGENPEKAVGRKPFESLVPIYPNERIKLEINSQDL
STRLMDIISPIGKGQRGMIVAPPKAGKTTLLKKIAQSISRNNPLCKLIVLLIDERPEEVTDMQRSIKGEV
IYSTFDEEPEHHTKVTYMVLERAKRMVEQGQDVVILLDSITRLSRAYNLTITPTGRTLSGGLDPGALVMP
KKFFGAARNIENGGSLTILATALTETGSRMDDMIFEEFKGTGNMEVHLNRKLQERRIFPALDIYKSGTRR
DDLLFTDSLEKETAFNIRKLLYEENNVENVTEQVLSILSKTKTNEEFINIISKMDMNKNNR

>KFX54374.1 transcription termination factor Rho [Clostridium botulinum]
MTKQVYEGMTLVELKDIAKKLEIKNISKYKKNELIDEILKKSPNTVEKEGVILREKISSKVRNDNNSVSS
TTNNKTNFNNNTVNNNSSFNNNNSSFNNNSSNNNNSFNNGNRSFNNSSNVSNNVNNNNSDNKVDAKNNEE
NPALKQEKLNNMINESNSAKGILEILENNNFGFLRCKNYLTSSEDIYVSPSQIRRFNLRTGDEVQGKIRE
AKEGEKFKALLFVEKVNGEHPEKAIGRKYFETLTPIYPKERLRLETSDEKDLSSRLMDIICPIGKGQRGI
IVAPPKAGKTTLLKKVAQNISTNYPDIKLIVLLIDERPEEVTDMKRSIKGEVIYSTFDEEPQNHAKVSRI
VLERAKRMVEQGKDVVILMDSITRLSRAYNLTITPTGRTLSGGLDPGALIMPKKFFGAARNIEEGGSLTI
LATALVDTGSRMDDMIFEEFKGTGNMEVHLDRKLQERRIFPAIDIYKSGTRKEDLIFSKEEKDVAYTIRK
VMYRDGNIEDVTENLIGMLSKTSDNKEFINVFKKVEFEKRRQNNK

>KFX58487.1 transcription termination factor Rho [Clostridium botulinum]
MTKQVYEGMTLVELKDIAKKLEIKNISKYKKNELIDEILKKSPNTVEKEGVILREKISSKVRNDNNSVSS
TTNNKTNFNNNTVNNNGFNNNNSSFNNNNSSFNNNSSNNNNSFNNGNRSFNNSSNVSNNVNNNNSDNKVD
AKNNEENPALKQEKLNNMINESNSAKGILEILENNNFGFLRCKNYLTSSEDIYVSPSQIRRFNLRTGDEV
QGKIREAKEGEKFKALLFVEKVNGEHPEKAIGRKYFETLTPIYPKERLRLETSDEKDLSSRLMDIICPIG
KGQRGIIVAPPKAGKTTLLKKVAQNISTNYPDIKLIVLLIDERPEEVTDMKRSIKGEVIYSTFDEEPQNH
AKVSRIVLERAKRMVEQGKDVVILMDSITRLSRAYNLTITPTGRTLSGGLDPGALIMPKKFFGAARNIEE
GGSLTILATALVDTGSRMDDMIFEEFKGTGNMEVHLDRKLQERRIFPAIDIYKSGTRKEDLIFSKEEKDV
AYTIRKVMYRDGNIEDVTENLIGMLSKTSDNKEFINVFKKVEFEKRRQNNK

>KGI37319.1 transcription termination factor Rho [Clostridium tetani ATCC 9441]
MSSNDLDKLTVNELKEIAKDLEIKGVYKYKKNELIEEIKKVSPMHIEKNGVVLREKIVPKSGKSKPEGIN
IEENSNRVESFQGDKIEDRRKEQDNNKQEENKREKLREMINESDTAKGVLEIIENNNYGFLRGKNYLTGP
DDIYVSPSQIRRFNLQTGDEVEGKVRTPKEGEKFKALLYVQKVNGENPEKAVRRRPFENLTPIYPQERIK
LENSSSDLSSRLMDIISPIGKGQRGIVVAPPKAGKTTLLKKIAQSISINHPDMKLIVLLIDERPEEVTDM
QRSINGEVIYSTFDEEPEHHTKVAYMVLERAKRMVEQGQNVVILLDSLTRLARAYNLTINPTGRTLSGGL
DPGALIMPKKFFGAARNIEEGGSLTILATALVETGSRMDDMIFEEFKGTGNMEVHLNRKLQERRIFPAID
IYRSGTRKENLLLSEKEYEASFNIRRLLYDENNTQNVTEQLINMLCKTKNNDEFVEVISKIDLSKEKNR

>KGI40725.1 transcription termination factor Rho [Clostridium tetani]
MSSNDLDKLTVNELKEIAKDLEIKGVYKYKKNELIEEIKKVSPMHIEKNGVVLREKIVPKSGKSKPEGIN
IEENSNRVESFQGDKIEDRRKEQDNNKQEENKREKLREMINESDTAKGVLEIIENNNYGFLRGKNYLTGP
DDIYVSPSQIRRFNLQTGDEVEGKVRTPKEGEKFKALLYVQKVNGENPEKAVRRRPFENLTPIYPQERIK
LENSSSDLSSRLMDIISPIGKGQRGIVVAPPKAGKTTLLKKIAQSISINHPDMKLIVLLIDERPEEVTDM
QRSINGEVIYSTFDEEPEHHTKVAYMVLERAKRMVEQGQNVVILLDSLTRLARAYNLTINPTGRTLSGGL
DPGALIMPKKFFGAARNIEEGGSLTILATALVETGSRMDDMIFEEFKGTGNMEVHLNRKLQERRIFPAID
IYRSGTRKENLLLSEKEYEASFNIRRLLYDENNTQNVTEQLINMLCKTKNNDEFVEVISKIDLSKEKNR

>KGI42181.1 transcription termination factor Rho [Clostridium tetani]
MSSNDLDKLTVNELKEIAKDLEIKGVYKYKKNELIEEIKKVSPMHIEKNGVVLREKIVPKSGKSKPEGIN
IEENSNRVESFQGDKIEDRRKEQDNNKQEENKREKLREMINESDTAKGVLEIIENNNYGFLRGKNYLTGP
DDIYVSPSQIRRFNLQTGDEVEGKVRTPKEGEKFKALLYVQKVNGENPEKAVRRRPFENLTPIYPQERIK
LENSSSDLSSRLMDIISPIGKGQRGIVVAPPKAGKTTLLKKIAQSISINHPDMKLIVLLIDERPEEVTDM
QRSINGEVIYSTFDEEPEHHTKVAYMVLERAKRMVEQGQNVVILLDSLTRLARAYNLTINPTGRTLSGGL
DPGALIMPKKFFGAARNIEEGGSLTILATALVETGSRMDDMIFEEFKGTGNMEVHLNRKLQERRIFPAID
IYRSGTRKENLLLSEKEYEASFNIRRLLYDENNTQNVTEQLINMLCKTKNNDEFVEVISKIDLSKEKNR

>KGI44513.1 transcription termination factor Rho [Clostridium tetani]
MSSNDLDKLTVNELKEIAKDLEIKGVYKYKKNELIEEIKKVSPMHIEKNGVVLREKIVPKSGKSKPEGIN
IEENSNRVESFQGDKIEDRRKEQDNNKQEENKREKLREMINESDTAKGVLEIIENNNYGFLRGKNYLTGP
DDIYVSPSQIRRFNLQTGDEVEGKVRTPKEGEKFKALLYVQKVNGENPEKAVRRRPFENLTPIYPQERIK
LENSSSDLSSRLMDIISPIGKGQRGIVVAPPKAGKTTLLKKIAQSISINHPDMKLIVLLIDERPEEVTDM
QRSINGEVIYSTFDEEPEHHTKVAYMVLERAKRMVEQGQNVVILLDSLTRLARAYNLTINPTGRTLSGGL
DPGALIMPKKFFGAARNIEEGGSLTILATALVETGSRMDDMIFEEFKGTGNMEVHLNRKLQERRIFPAID
IYRSGTRKENLLLSEKEYEASFNIRRLLYDENNTQNVTEQLINMLCKTKNNDEFVEVISKIDLSKEKNR

>KGJ48366.1 transcription termination factor Rho [Clostridium sp. NCR]
MTLDNLDDMTLVQLKELAKKLEIKSISKYKKNELIQIINEYKNKDMIDNNKEIEKKETEKKEIKSEQKHS
VNKQETKVYENRTQRYNQNHNRNSYNNSYNVKEVDEAKIVDEFNTSKDDEVMGVLEILPDGFGFLRGPNY
LSTEHDVYVSPSQIRRFNMKTGDKVKGITRHPKSGEKFRALLYVQKINDEHPETATKRRAFETLTPIYPE
ERLTLEKYQNEISTRLIDLISPIGKGQRGLIVAPPKAGKTILLKSVANSIVKNHPDVELIVLLIDERPEE
VTDMQESIDADVIYSTFDQVSSHHVKVAEMVLNRAQRLVEHGKDVVILLDSITRLARAYNLSISPTGRTL
SGGLDPGALHGPKKFFGAARNIRQGGSLTILATALVETGSRMDDVIFEEFKGTGNMELHLDRKLAEKRVF
PAVDIYKSGTRREDLLLTEEEKAALWKLRKEMSSNSVYEVTDKVLELLKRTKDNNSFIKYIKETLN

>KGK90691.1 transcription termination factor Rho [Clostridium sp. HMP27]
MSNVELDNMTVNELKSIAKELGIKNISKLKKSELIEEIKKVSPMYIEKDGVVLREKISPKSTVEAKYEPV
QEQEKEYIKPQEVSPEEKKEKLKEMINESDTAKGVLEIIENNNYGFLRGKNYLTGPDDIYVSPSQIRRFN
LKTGDEVQGKVRTPKEGEKFKALLYVEKVNGENPERAVRRKPFELLTPIYPNKRIRLETTKEDLSARLMD
IICPIGKGQRGIIVAPPKAGKTTLLKKIAQSISTNHPESKLIVLLIDERPEEVTDMQRSINGEVIYSTFD
EEPEHHTKVAYMVLERAKRMVEQGQDVIILLDSITRLSRAYNLTINPTGRTLSGGLDPGALIMPKKFFGA
ARNIEEGGSLTILATALVETGSRMDDMIFEEFKGTGNMEVHLDRKLQERRIFPAIDIYKSGTRKEDLLLT
EVEYDASFNIRKMLYTENNTQNVTEQLISMLFKTKNNGEFLNIIGKEKLNK

>AIU00364.1 transcription termination factor Rho [Clostridium beijerinckii ATCC 35702]
MTKKEYESMTLTKLKDIAKDLGVKNISKYKKNELIEEILKVPSNFIEKNGVILRENIAPKNVEETRSVMP
RSNNTESNKESNDSEVKSRTNEIGNVEKKENLKEMINESNVANGILEILENNSFGFLRCKNYLTSSEDVY
VSPSQIRRFNLRTGDEVEGKVREAKETEKFKALLFVQKVNGEHPEKAIGRKSFETLTPIYPKERLKLETS
DSNDLSSRLMDIICPIGKGQRGIIVAPPKAGKTTLLKKIAQNISKNYPDVKLIVLLIDERPEEVTDMKRS
INGDVVYSTFDEEPQNHAKVAQMVLERAKRMVEQGKDVVILMDSITRLSRAYNLTITPTGRTLSGGLDPG
ALIMPKKFFGAARKIEEGGSLTILATALIETGSRMDDMIFEEFKGTGNMEVHLDRRLQERRIFPAIDIYK
SGTRKEDLILSKEELEVAFSIRKKMYRDGNSDDITENLINMLSKTGNNKEFVDVFQKKIQ

>KGM93857.1 transcription termination factor Rho [Clostridium botulinum D str. CCUG 7971]
MESKDLNSMTVVELRKMAKDLDIKGITKLKKAELIKEINEKSPRTINKGGVILKENITPKKVHNSSNDNI
KNVNQNDNQNRNETLEDGNSLEKGKKLKEMIHESESAKGVLEIIENNNYGFLRGENYLTGPKDIYVSPSQ
IRRFNLKTGDEVRGKVRTAKEGEKFQALIYVEKINGENPEKAVGRQRFEKLTPIYPNERIRLQVGQSDLS
SRLMDIISPIGKGQRGLIVAPPKAGKTTLLKKIAHSISKNYPESKLIVLLIDERPEEVTDMQRSINGEVI
YSTFDEEPEHHTKVAYMVLERAKRMVEQGQDVIVLLDSLTRLTRAYNLTINPTGRTLSGGLDPGALIMPK
KFFGAARNIEEGGSLTILATALIDTGSRMDDMIFEEFKGTGNMEVHLDRKLEERRIFPAIDIYKSGTRRE
DLLLTPQELEASFTIRKVLYKENNTASVTEKLINLLSKTKNNDEFLQNFSKEKWER

>KGM96274.1 transcription termination factor Rho [Clostridium novyi A str. 4552]
MDSKDLSGMTVVRLKEMAKELKLTGTSRLKKQELIDAINKAMQISINKDGVILKENITPKKVHNSFNDNI
KNTKQKLVNKSESVEEENPQEKEKNFKEMIHESDSAKGVLEIIENNNYGFLRGENYLTGPKDIYVSPSQI
RRFNLKTGDEVTGKVRTAKDGEKFQALIYVEKINGENPEKAVGRKRFEKLTPIYPNERIRLQTGQGDLSS
RLMDIISPIGKGQRGLIVAPPKAGKTTLLKKIAYSISKNHPESKLIVLLIDERPEEVTDMQRFINGEVIY
STFDEEPEHHTKVAYMVLERAKRMVEQGQDVIVLLDSLTRLTRAYNLTINPTGRTLSGGLDPGALIMPKK
FFGAARNIEEGGSLTILATALVETGSRMDDMIFEEFKGTGNMEVHLDRKLEERRIFPAIDIYKSGTRRED
LLLTKEELEASFTIRKVLYKENNTASVTEKLINLLSKTKNNSEFLENFNKEKWER

>KGM99416.1 transcription termination factor Rho [Clostridium botulinum C/D str. DC5]
MESKDLNSMTVVELRKMAKDLDIKGITKLKKAELIKEINEKSPRTINKGGVILKENITPKKVHNSSNDNI
KNVNQNDNQNRNETLEDGNSLEKGKKLKEMIHESESAKGVLEIIENNNYGFLRGENYLTGPKDIYVSPSQ
IRRFNLKTGDEVRGKVRTAKEGEKFQALIYVEKINGENPEKAVGRQRFEKLTPIYPNERIRLQVGQSDLS
SRLMDIISPIGKGQRGLIVAPPKAGKTTLLKKIAHSISKNYPESKLIVLLIDERPEEVTDMQRSINGEVI
YSTFDEEPEHHTKVAYMVLERAKRMVEQGQDVIVLLDSLTRLTRAYNLTINPTGRTLSGGLDPGALIMPK
KFFGAARNIEEGGSLTILATALIDTGSRMDDMIFEEFKGTGNMEVHLDRKLEERRIFPAIDIYKSGTRRE
DLLLTAQELEASFTIRKVLYKENNTASVTEKLINLLSKTKNNDEFLQNFSKEKWER

>KGN02555.1 transcription termination factor Rho [Clostridium novyi A str. 4570]
MDSKDLSNMTVVQLKELAKELNLTGTSRLKKQELIDSINEAMQISINKNGVILKENITPKKVHNSSNDNM
KNTKPNIINKSECIEENPQEKEKNFKEMIHESNSAKGVLEIIENNNYGFLRGENYLTGPKDIYVSPSQIR
RFNLKTGDEVTGKVRTAKDGEKFQALIYVEKINGENPEKAVGRKRFEKLTPIYPNERIRLQTGQADLSSR
LMDIISPIGKGQRGLIVAPPKAGKTTLLKKIAHSISKNHPESKLIVLLIDERPEEVTDMQRFINGEVIYS
TFDEEPEHHTKVAYMVLERAKRMVEQGQDVIVLLDSLTRLTRAYNLTINPTGRTLSGGLDPGALIMPKKF
FGAARNIEEGGSLTILATALIETGSRMDDMIFEEFKGTGNMEVHLDRKLEERRIFPAIDIYKSGTRREDL
LLTKQELEASFTIRKVLYKENNTAGVTEKLINLLSKTKNNFEFLENFNKEKWER

>KGN04272.1 transcription termination factor Rho [Clostridium haemolyticum NCTC 8350]
MESKDLNSMTVVELRKMAKDLDIKGITKLKKVELIKEINEKTPITINKGGVILKENIIPKKLHNFSNDNI
KSVDQNDTQNKSEVLEEGSSLEKGKNLKEMIHESQSAKGVLEIIENNNYGFLRGENYLTGPKDIYVSPSQ
IRRFNLKTGDEVSGKVRTAKEGEKFQALIYVEKINGENPEKAVGRQRFEKLTPIYPNERIRLEIAQSDLS
SRLMDIISPIGKGQRGLIVAPPKAGKTTLLKKIAHSISKNHPESKLIVLLIDERPEEVTDMQRSINGEVI
YSTFDEEPEHHTKVAYMVLERAKRMVEQGQDVIVLLDSLTRLTRAYNLTINPTGRTLSGGLDPGALIMPK
KFFGAARNIEEGGSLTILATALIDTGSRMDDMIFEEFKGTGNMEVHLDRKLEERRIFPAVDIYKSGTRRE
DLLLSTQELETSFTIRKVLYKENNTANITEKLINLLSKTKNNDEFLQNFNKEKWER

>KGO13707.1 transcription termination factor Rho [Clostridium botulinum]
MINKDYESMTVKELREIAKKLDIRNISKFKKNELIEEIKTSKSTAIEKDGKILVEKISPKIIKSENNIHS
KITKENSINEERNSSLMKNNEENKAERLKEMINESQRAKGVLEIIENNNYGFLRGQNYLSGPEDIYVSPS
QIRRFNLRTGDEVEGKVRIPKDGEKFKALIYVERVNGENPEKAVGRKPFESLVPIYPNERIKLETNSQDL
STRLMDIISPIGKGQRGMIVAPPKAGKTTLLKKIAQSISRNNPLCKLIVLLIDERPEEVTDMQRSIKGEV
IYSTFDEEPEHHTKVTYMVLERAKRMVEQGQDVVILLDSITRLSRAYNLTITPTGRTLSGGLDPGALVMP
KKFFGAARNIENGGSLTILATALTETGSRMDDMIFEEFKGTGNMEVHLNRKLQERRIFPALDIYKSGTRR
DDLLFTDSLEKETAFNIRKLLYEENNVENVTEQVLSILSKTKTNEEFVNIISKMDMNKNNK

>KHD37194.1 transcription termination factor Rho [Clostridium acetobutylicum]
MINNDLNDLESMTVNDLKELAKELGLRNVSKYRKKDLIDEINKKSPNSIEKNGIMLKENIKPKNDLSEKS
NTSESSNVNVSRPAEKTYNNNTNNNRYVQKEKENKNERFKEMVDESDSAKGVLELVENNNFGFLRGKNYL
TSPEDIYVSPSQIRRFNLKTGDEVQGKVRIPKEGEKFKALLYVEKVNGENPEKSVRREPFEKLTPIYPNQ
RLSLEKNSDELATRLMDLISPIGKGQRGLIVAPPKAGKTTLLKSVAQSLAKNHPETKLIVVLIDERPEEV
TDMQRSIKGEVIYSTFDEEPEHHTKVAYMVLERAKRMVEQGQDVVILLDSLTRLARAYNLTITPTGRTLS
GGLDPGALIMPKKFFGAARNIEEGGSLTILATALIDTGSRMDDMIFEEFKGTGNMEVHLDRRLQERRIFP
AIDIYKSGTRKESELLSHDELEAAFKIRRVLYSNNSTQDVTEKLINMLNETENNNEIVNVINKGKW

>AIY80059.1 transcription termination factor Rho [Clostridium botulinum 202F]
MTKQVYEGMTLVELKDIAKKLEIKNISKYKKNELIDEILKKSPNTVEKEGVILREKISSKVRNDNNSVSS
TTNNKTNFNNNTVNNNGFNNNNSSFNNNNSSFNNNSSNNNNSFNNGNRSFNNSSNVSNNVNNNNSDNKVD
AKNNEENPALKQEKLNNMINESNSAKGILEILENNNFGFLRCKNYLTSSEDIYVSPSQIRRFNLRTGDEV
QGKIREAKEGEKFKALLFVEKVNGEHPEKAIGRKYFETLTPIYPKERLRLETSDEKDLSSRLMDIICPIG
KGQRGIIVAPPKAGKTTLLKKVAQNISTNYPDIKLIVLLIDERPEEVTDMKRSIKGEVIYSTFDEEPQNH
AKVSRIVLERAKRMVEQGKDVVILMDSITRLSRAYNLTITPTGRTLSGGLDPGALIMPKKFFGAARNIEE
GGSLTILATALVDTGSRMDDMIFEEFKGTGNMEVHLDRKLQERRIFPAIDIYKSGTRKEDLIFSKEEKDV
AYTIRKVMYRDGNIEDVTENLIGMLSKTSDNKEFINVFKKVEFEKRRQNNK

>KHO38388.1 transcription termination factor Rho [Clostridium tetani]
MSSNDLDKLTVNELKEIAKDLEIKGVYKYKKNELIEEIKKVSPMHIEKNGVVLREKIVPKSGKSKPEGIN
IEENSNRVESFQGDKIEDRRKEQDNNKQEENKREKLREMINESDTAKGVLEIIENNNYGFLRGKNYLTGP
DDIYVSPSQIRRFNLQTGDEVEGKVRTPKEGEKFKALLYVQKVNGENPEKAVRRRPFENLTPIYPQERIK
LENSSSDLSSRLMDIISPIGKGQRGIVVAPPKAGKTTLLKKIAQSISINHPDMKLIVLLIDERPEEVTDM
QRSINGEVIYSTFDEEPEHHTKVAYMVLERAKRMVEQGQNVVILLDSLTRLARAYNLTINPTGRTLSGGL
DPGALIMPKKFFGAARNIEEGGSLTILATALVETGSRMDDMIFEEFKGTGNMEVHLNRKLQERRIFPAID
IYRSGTRKENLLLSEKEYEASFNIRRLLYDENNTQNVTEQLINMLCKTKNNDEFVEVISKIDLSKEKNR

>KHO40259.1 transcription termination factor Rho [Clostridium tetani]
MSSNDLDKLTVNELKEIAKDLEIKGVYKYKKNELIEEIKKVSPMHIEKNGVVLREKIVPKSGKIKPEGIN
IEENSSRVESFQGDKRENRKKEEDNNKQEENKREKLREMINESDTAKGVLEIIENNNYGFLRGKNYLTGP
DDIYVSPSQIRRFNLQTGDEVEGKVRTPKEGEKFKALLYVQKVNGENPEKAVRRRPFENLTPIYPQERIK
LENSSSDLSSRLMDIISPIGKGQRGIVVAPPKAGKTTLLKKIAQSISINHPDMKLIVLLIDERPEEVTDM
QRSIDGEVIYSTFDEEPEHHTKVAYMVLERAKRMVEQGQNVVILLDSLTRLARAYNLTINPTGRTLSGGL
DPGALIMPKKFFGAARNIEEGGSLTILATALVETGSRMDDMIFEEFKGTGNMEVHLNRKLQERRIFPAID
IYRSGTRKENLLLSEKEYEASFNIRRLLYDENNTQNVTEQLINMLCKTKNNDEFVEVISKIDLSKEKNR

>AJA46361.1 transcription termination factor Rho [Clostridium pasteurianum DSM 525 = ATCC 6013]
MFSVDLESKTLVQLREMAKGLGIKNISKFKKKDLIEEIKKVSPVSIEKDGVVLSEKISPKKGKNVASDID
ENNSENLKNENDVIVNDKEILNKNILKKDETKIKAEKTQVSISNTKSSKNSAEEIQKGNTEVVRENHRTE
TNIKLEHDRNRAEFDKNHERKDSHNFKSNFDQTRNANDKDKHIREEKDDKFKEMVHESNSAKGVLELVDN
NNFGFLRGKNYLTSPDDIYVSPSQIRRFNLKTGDEVEGKVRIPKEGEKFKALLYVQSVNGENPDKAVGRK
PFETLVPVYPNKRLKLEKNEKELATRLMDIMSPIGKGQRGLIVAPPKAGKTTLLKTVAQSISHNHPEVKL
IVLLIDERPEEVTDMKESIKGEVIYSTFDEEPEHHTKVAYMVLERTKRMVEQGQDVVILLDSLTRLSRAY
NLTITPTGRTLSGGLDPGALIMPKKFFGAARNIKEGGSLTILATALVDTGSRMDDMIFEEFKGTGNMEVH
LDRRLQERRIFPAIDIYKSGTRKEKLLLSQEEYDASYLIRRVLYNENSTQSVTEKVINLLSETKNNKEFV
DIISKEKWER

>AJA50349.1 transcription termination factor Rho [Clostridium pasteurianum DSM 525 = ATCC 6013]
MFSVDLESKTLVQLREMAKGLGIKNISKFKKKDLIEEIKKVSPVSIEKDGVVLSEKISPKKGKNVASDID
ENNSENLKNENDVIVNDKEILNKNILKKDETKIKAEKTQVSISNTKSSKNSAEEIQKGNTEVVRENHRTE
TNIKLEHDRNRAEFDKNHERKDSHNFKSNFDQTRNANDKDKHIREEKDDKFKEMVHESNSAKGVLELVDN
NNFGFLRGKNYLTSPDDIYVSPSQIRRFNLKTGDEVEGKVRIPKEGEKFKALLYVQSVNGENPDKAVGRK
PFETLVPVYPNKRLKLEKNEKELATRLMDIMSPIGKGQRGLIVAPPKAGKTTLLKTVAQSISHNHPEVKL
IVLLIDERPEEVTDMKESIKGEVIYSTFDEEPEHHTKVAYMVLERTKRMVEQGQDVVILLDSLTRLSRAY
NLTITPTGRTLSGGLDPGALIMPKKFFGAARNIKEGGSLTILATALVDTGSRMDDMIFEEFKGTGNMEVH
LDRRLQERRIFPAIDIYKSGTRKEKLLLSQEEYDASYLIRRVLYNENSTQSVTEKVINLLSETKNNKEFV
DIISKEKWER

>BAQ12226.1 putative transcription termination factor Rho [Clostridium botulinum]
MTVKELREIAKKLDIKNISKFKKNELIEEIKTSKSTAIEKDGKILVEKISPKIIKSENNIHSKITKENGI
NEEKTSSLMKNNEENKAERLKEMINESQRAKGVLEIIENNNYGFLRGQNYLSGPEDIYISPSQIRRFNLR
TGDEVEGKVRIPKDGEKFKALIYVERVNGENPEKAVGRKPFESLVPIYPNERIKLETNSQDLSTRLMDII
SPIGKGQRGMIVAPPKAGKTTLLKKIAQSISRNNPLCKLIVLLIDERPEEVTDMQRSIKGEVIYSTFDEE
PEHHTKVTYMVLERAKRMVEQGQDVVILLDSITRLSRAYNLTITPTGRTLSGGLDPGALVMPKKFFGAAR
NIENGGSLTILATALTETGSRMDDMIFEEFKGTGNMEVHLNRKLQERRIFPALDIYKSGTRRDDLLFTDS
LEKETAFNIRKLLYEENNVENVTEQVLSILSKTKTNEEFVNIISKMDMNKNNR

>KIE45503.1 transcription termination factor Rho [Clostridium argentinense CDC 2741]
MSKDLDEMNLSELKELAKGLGIKNISKFKKAELIQEIKKVSPVSIEKSGIVLRERISPKENKVEQEVVEP
EYSKMEVVNKELQREEDSTDFEEERTETVQEKKERLRELINESDTAKGVLEISDNGNFGLLRSNNYLSGP
DDIYVSLSQIRRFNLKTGDEVEGKVRIPKEGEKYKALLFVQNINGENPEKASRRTSFEKLIPIYPTERIK
LETDSNDLSSRLMDIISPIGKGQRGVIVAPPKAGKTTLLKKIAQSISTNHPETKLIVLLIDERPEEVTDM
QRCIHGDVIYSTFDEEPEHHAKVAYMVLERAKRMVEQGQDVVILLDSLTRLARAYNLTITRTGRTLSGGL
DTGALLMPKKFFGAARNVEEGGSLTILATALVETGSRMDDMIFEEFKGTGNMEVHLDRILQERRIFPAID
IYKSGTRREDLLLNKSELEITYSIRKLMYNEGNSQAVTEKLINLLSKTKSNKDFFDILSKNTDLLKQ

>AJD26408.1 transcription termination factor Rho [Clostridium botulinum CDC_297]
MINKDYESMTVKELREIAKKLDIKNISKFKKNELIEEIKTSKPTAIGKDGKILVEKISPKIIKSENNIHS
KITKENGINEEKTSSLMKNNEENKAERLKEMINESQRAKGVLEIIENNNYGFLRGQNYLSGPEDIYVSPS
QIRRFNLRTGDEVEGKVRIPKDGEKFKALIYVERVNGENPEKAVGRKPFESLVPIYPNERIKLETNSQDL
STRLMDIISPIGKGQRGMIVAPPKAGKTTLLKKIAQSISRNNPLCKLIVLLIDERPEEVTDMQRSIKGEV
IYSTFDEEPEHHTKVTYMVLERAKRMVEQGQDVVILLDSITRLSRAYNLTITPTGRTLSGGLDPGALVMP
KKFFGAARNIENGGSLTILATALTETGSRMDDMIFEEFKGTGNMEVHLNRKLQERRIFPALDIYKSGTRR
DDLLFTDSLEKETAFNIRKLLYEENNVENVTEQVLSILSKTKTNEEFVNIISKMDMNKNNK

>AJD31610.1 transcription termination factor Rho [Clostridium botulinum Prevot_594]
MINKDYESMTVKELREIAKKLDIKNISKFKKSELIQEIKTSQSTAIEKDGKILVEKISPKVIKNGNYIHN
KITKENSVNEEKTNSLMKNSEENKAERLKEMINESQRAKGVLEIIENNNYGFLRGQNYLSGPEDIYVSPS
QIRRFNLRTGDEVEGKVRIPKDGEKFKALIYVERVNGENPEKAVGRKPFESLVPIYPNERIKLETSSQDL
STRLMDIISPIGKGQRGMIVAPPKAGKTTLLKKIAQSISRNNPLCKLIVLLIDERPEEVTDMQRSIKGEV
IYSTFDEEPEHHTKVTYMVLERAKRMVEQGQDVVILLDSITRLSRAYNLTITPTGRTLSGGLDPGALVMP
KKFFGAARNIENGGSLTILATALTETGSRMDDMIFEEFKGTGNMEVHLNRKLQERRIFPALDIYKSGTRR
DDLLFTDSLEKETAFNIRKLLYEENNVENVTEQVLSILSKTKTNEEFINIISKMDMNKNNK

>AJE10184.1 transcription termination factor Rho [Clostridium botulinum CDC_1436]
MINKDYESMTVKELREIAKKLDIKNISKFKKNELIEEIKTSKPTAIEKDGKILVEKISPKIIKSENNIHS
KITKENGINEEKTSSLMKNNEENKAERLKEMINESQRAKGVLEIIENNNYGFLRGQNYLSGPEDIYVSPS
QIRRFNLRTGDEVEGKVRIPKDGEKFKALIYVERVNGENPEKAVGRKPFESLVPIYPNERIKLETNSQDL
STRLMDIISPIGKGQRGMIVAPPKAGKTTLLKKIAQSISRNNPLCKLIVLLIDERPEEVTDMQRSIKGEV
IYSTFDEEPEHHTKVTYMVLERAKRMVEQGQDVVILLDSITRLSRAYNLTITPTGRTLSGGLDPGALVMP
KKFFGAARNIENGGSLTILATALTETGSRMDDMIFEEFKGTGNMEVHLNRKLQERRIFPALDIYKSGTRR
DDLLFTDSLEKETAFNIRKLLYEENNVENVTEQVLSILSKTKTNEEFVNIISKMDMNKNNK

>KIG20276.1 transcription termination factor Rho [Clostridium tetani]
MSSNDLDKLTVNELKEIAKDLEIKGVYKYKKNELIEEIKKVSPMHIEKNGVVLREKIVPKSGKSKPEGIN
IEENSNRVESFQGDKIEDRRKEQDNNKQEENKREKLREMINESDTAKGVLEIIENNNYGFLRGKNYLTGP
DDIYVSPSQIRRFNLQTGDEVEGKVRTPKEGEKFKALLYVQKVNGENPEKAVRRRPFENLTPIYPQERIK
LENSSSDLSSRLMDIISPIGKGQRGIVVAPPKAGKTTLLKKIAQSISINHPDMKLIVLLIDERPEEVTDM
QRSINGEVIYSTFDEEPEHHTKVAYMVLERAKRMVEQGQNVVILLDSLTRLARAYNLTINPTGRTLSGGL
DPGALIMPKKFFGAARNIEEGGSLTILATALVETGSRMDDMIFEEFKGTGNMEVHLNRKLQERRIFPAID
IYRSGTRKENLLLSEKEYEASFNIRRLLYDENNTQNVTEQLINMLCKTKNNDEFVEVISKIDLSKEKNR

>AJF28523.1 transcription termination factor Rho [Clostridium botulinum]
MTKQVYEGMTLVELKDIAKKLEIKNISKYKKKELIDEILKSSPNTVEKEGVILREKISSKVRNDNNSVIS
STTTNNNRTNFNNNTVNNSGFNNNTVNNSGFNNNNSNFNNNSSNNNSFNNSNRSFNNSNNLSNSVNNNNS
DNKIDAKNNEENPALKQEKLNNMISESNSAKGILEILENNNFGFLRCKNYLTSSEDIYVSPSQIRRFNLR
TGDEVQGKVREAKEGEKFKALLFVEQVNGEHPEKAIGRKYFETLTPIYPKERLRLETSDEKDLSSRLMDI
ICPIGKGQRGIIVAPPKAGKTTLLKKVAQNISTNYPDIKLIVLLIDERPEEVTDMKRSIKGEVIYSTFDE
EPQNHAKVSRIVLERAKRMVEQGKDVVILMDSITRLSRAYNLTITPTGRTLSGGLDPGALIMPKKFFGAA
RNIEEGGSLTILATALVDTGSRMDDMIFEEFKGTGNMEVHLDRKLQERRIFPAIDIYKSGTRKEDLIFSK
EEKDVAYTIRKVMYRDGNIEDVTENLIGMLSKTSDNKEFINVFKKVEFEKRKQNNK

>AJF31584.1 transcription termination factor Rho [Clostridium botulinum]
MTKQVYEGMTLVELKDIAKKLEIKNISKYKKKELIDEILKSSPNTVEKEGVILREKISSKVRNDNNSVIS
STTTNNNRTNFNNNTVNNSGFNNNNSNFNNNSNNNNSNFNNNSSNNNSFNNSNRSFNNSNNLSNSVNNNN
SDNKIDAKNNEENPALKQEKLNNMISESNSAKGILEILENNNFGFLRCKNYLTSSEDIYVSPSQIRRFNL
RTGDEVQGKVREAKEGEKFKALLFVEQVNGEHPEKAIGRKYFETLTPIYPKERLRLETSDEKDLSSRLMD
IICPIGKGQRGIIVAPPKAGKTTLLKKVAQNISTNYPDIKLIVLLIDERPEEVTDMKRSIKGEVIYSTFD
EEPQNHAKVSRIVLERAKRMVEQGKDVVILMDSITRLSRAYNLTITPTGRTLSGGLDPGALIMPKKFFGA
ARNIEEGGSLTILATALVDTGSRMDDMIFEEFKGTGNMEVHLDRKLQERRIFPAIDIYKSGTRKEDLIFS
KEEKDVAYTIRKVMYRDGNIEDVTENLIGMLSKTSDNKEFINVFKKVEFEKRKQNNK

>KIL08741.1 transcription termination factor Rho [Clostridium botulinum]
MTKQVYEGMTLVELKDIAKKLEIKNISKYKKKELIDEILKSSPNTVEKEGVILREKISSKVRNDNNSVIS
STTTNNNRTNFNNNTVNNSGFNNNTVNNSGFNNNNSNFNNNSSNNNSFNNSNRSFNNSNNLSNSVNNNNS
DNKIDAKNNEENPALKQEKLNNMISESNSAKGILEILENNNFGFLRCKNYLTSSEDIYVSPSQIRRFNLR
TGDEVQGKVREAKEGEKFKALLFVEQVNGEHPEKAIGRKYFETLTPIYPKERLRLETSDEKDLSSRLMDI
ICPIGKGQRGIIVAPPKAGKTTLLKKVAQNISTNYPDIKLIVLLIDERPEEVTDMKRSIKGEVIYSTFDE
EPQNHAKVSRIVLERAKRMVEQGKDVVILMDSITRLSRAYNLTITPTGRTLSGGLDPGALIMPKKFFGAA
RNIEEGGSLTILATALVDTGSRMDDMIFEEFKGTGNMEVHLDRKLQERRIFPAIDIYKSGTRKEDLIFSK
EEKDVAYTIRKVMYRDGNIEDVTENLIGMLSKTSDNKEFINVFKKVEFEKRKQNNK

>KIN83038.1 transcription termination factor Rho [Clostridium botulinum]
MINKDYESMTVKELREIAKKLDIRNISKFKKNELIEEIKTSKSTAIEKDGKILVEKISPKIIKSENNIHS
KITKENSINEERNSSLMKNNEENKAERLKEMINESQRAKGVLEIIENNNYGFLRGQNYLSGPEDIYVSPS
QIRRFNLRTGDEVEGKVRIPKDGEKFKALIYVERVNGENPEKAVGRKPFESLVPIYPNERIKLETNSQDL
STRLMDIISPIGKGQRGMIVAPPKAGKTTLLKKIAQSISRNNPLCKLIVLLIDERPEEVTDMQRSIKGEV
IYSTFDEEPEHHTKVTYMVLERAKRMVEQGQDVVILLDSITRLSRAYNLTITPTGRTLSGGLDPGALVMP
KKFFGAARNIENGGSLTILATALTETGSRMDDMIFEEFKGTGNMEVHLNRKLQERRIFPALDIYKSGTRR
DDLLFTDSLEKETAFNIRKLLYEENNVENVTEQVLSILSKTKTNEEFVNIISKMDMNKNNK

>AJG97101.1 transcription termination factor Rho [Clostridium beijerinckii]
MTKKEYESMTLTKLKDIAKDLGVKNISKYKKNELIEEILKVPSNFIEKNGVILRENIAPKNVEETRSVMP
RSNNTESNKESNDSEVKSRTNEIGNVEKKENLKEMINESNVANGILEILENNSFGFLRCKNYLTSSEDVY
VSPSQIRRFNLRTGDEVEGKVREAKETEKFKALLFVQKVNGEHPEKAIGRKSFETLTPIYPKERLKLETS
DSNDLSSRLMDIICPIGKGQRGIIVAPPKAGKTTLLKKIAQNISKNYPDVKLIVLLIDERPEEVTDMKRS
INGDVVYSTFDEEPQNHAKVAQMVLERAKRMVEQGKDVVILMDSITRLSRAYNLTITPTGRTLSGGLDPG
ALIMPKKFFGAARKIEEGGSLTILATALIETGSRMDDMIFEEFKGTGNMEVHLDRRLQERRIFPAIDIYK
SGTRKEDLILSKEELEVAFSIRKKMYRDGNSDDITENLINMLSKTGNNKEFVDVFQKKVQ

>KIS25128.1 transcription termination factor Rho [Clostridium botulinum B2 450]
MINKDYESMTVKELREIAKKLDIKNISKFKKSELIEEIKTSQSTAIEKDGKILVEKISPKVIKNGNYIHN
KITKENSVNEEKTNSLMKNSEENKAERLKEMINESQRAKGVLEIIENNNYGFLRGQNYLSGPEDIYVSPS
QIRRFNLRTGDEVEGKVRIPKDGEKFKALIYVERVNGENPEKAVGRKPFESLVPIYPNERIKLETSSQDL
STRLMDIISPIGKGQRGMIVAPPKAGKTTLLKKIAQSISRNNPLCKLIVLLIDERPEEVTDMQRSIKGEV
IYSTFDEEPEHHTKVTYMVLERAKRMVEQGQDVVILLDSITRLSRAYNLTITPTGRTLSGGLDPGALVMP
KKFFGAARNIENGGSLTILATALTETGSRMDDMIFEEFKGTGNMEVHLNRKLQERRIFPALDIYKSGTRR
DDLLFTDSLEKETAFNIRKLLYEENNVENVTEQVLSILSKTKTNEEFVNIISKMDMNKNNK

>KIU09326.1 transcription termination factor Rho [Clostridium butyricum]
MIKQDYESMTLSKLKEIAKELEIKNISKYKKNELIEEIISVSPNSIKKDGVILRENISPKAVEKIQRSDL
EMKNSSSNSENSKIHTGEDKRETSNIKDRNFEKNVKRDYSENQNVNSNRNDDSQNEKKEVLREMINESNS
AKGILEILENNNFGFLRCKNYLTSSEDIYVSPSQIRRFNLRTGDEVEGKIREAKESEKFKALLFVQKVNG
EAPEKAIGRKSFETLTPIYPTERLKLETQNSGDLSSRLMDIICPLGKGQRGVIVAPPKAGKTTLLKKVAQ
NIVKNYPDIKLIVLLIDERPEEVTDMIRSINGDVVYSTFDEEPQNHAKVSQMVLERAKRMVEQGKDVVIL
MDSITRLSRAYNLTITPTGRTLSGGLDPGALIMPKKFFGAARNIEEGGSLTILATALVETGSRMDDMIFE
EFKGTGNMEVHLDRRLQERRIFPAIDVYKSGTRKEDLLLSKEELEVAFSIRKIMYKDGNADDVTENLINM
LSKTKNNEEFIETFKKNNFKK

>KJF25884.1 transcription termination factor Rho [Clostridium aceticum]
MKLSELREEAKKLGIKNFAKYKKAELIDLLIEEKEKNKVIPIDATKGNKTTELPQHLSDEIPEGEEMNIA
EGILEIHQDGYGFLRRENYLSSDGDIYISPSQIRRFNMRTGDKISGITRPPKSGEKFKALLYVKNINGLN
PESAIQRPNFEDLTPIYPQERINLESDTKELSTRLIDLIAPIGKGQRGIIVAPPKVGKTILLQKIANSVS
INYPQIEIIVLLIDERPEEVTDMQRSIKGEVVYSTFDELPSHHIKVAEMVLNRAQRLVEHGKDVLILLDS
ITRLARAYNLTIPPTGRTLSGGLDPGALHKPKRFFGAARNLEEGGSLTIIATALIETGSRMDDVIFEEFK
GTGNMELHLDRKLSEKRIFPAVDINKSGTRREELLLSQTEMEAIWSIRRAMSSNPVQEVTEKIVNSLIET
KKNNDFVELIRKKI

>KJJ68523.1 hypothetical protein CLFS41_45880 [Clostridium sp. FS41]
MREKLQTLPLAELKELARSRGIKGISSLRKAEIIELLCAEADKNPEIKPAEMKKKERRQPPAQESALTRS
AESQNRQENGPSRSAEPQNRQESRQDNTSSRNTEFQDRQENRAQESQETRNQETRNQESRNQESRNQDSK
NQENRNQESRSQDPRRNMNRSYENNKYSSSKPQMSRQHTGGGQNQGSYQQNSESGERSFRQDNRTDAAGM
SNQDMAELDSGIEANGILEVMPDGFGFIRCENFLPGENDVYVAPSQIRRFNLKTGDIIAGNRRVKSATEK
FAALLYIKTVNGYPLSATETRPNFEDLTPIFPNKRLHMEMPGIKTSVAMRVVDLLSPIGKGQRGMIVSPP
KAGKTTLLKQVAKAITTNHPDMHLMILLIDERPEEVTDIREAIVGPNVEVIYSTFDELPDRHKRVSEMVI
ERAKRLVEHGRDVIILLDSITRLARAYNLTVAPSGRTLSGGLDPAALHMPKRFFGAARNMREGGSLTVLA
TALVDTGSRMDDVVYEEFKGTGNMELVLDRKLSEKRIFPAIDILKSGTRRDDLLLSREEAEAVDIIHKAT
NSLKPEDAVEKVLDLFARTRNNREFVENAKRIRFY

>KJZ84953.1 hypothetical protein ClosIBUN125C_CONTIG57g03119 [Clostridium sp. IBUN125C]
MTLSKLKEIAKELEIKNISKYKKNELIEEIISVSPNSIKKDGVILRENISPKAVEKIQRSDLEMKNSNSN
SENSKIHTGEDKRETSNIKDRNFEKNVKRDYSENQNVNSNRNDDSQNEKKEVLREMINESNSAKGILEIL
ENNNFGFLRCKNYLTSSEDIYVSPSQIRRFNLRTGDEVEGKIREAKESEKFKALLFVQKVNGEAPEKAIG
RKSFETLTPIYPTERLKLETQNSGDLSSRLMDIICPLGKGQRGVIVAPPKAGKTTLLKKVAQNIVKNYPD
IKLIVLLIDERPEEVTDMIRSINGDVVYSTFDEEPQNHAKVSQMVLERAKRMVEQGKDVVILMDSITRLS
RAYNLTITPTGRTLSGGLDPGALIMPKKFFGAARNIEEGGSLTILATALVETGSRMDDMIFEEFKGTGNM
EVHLDRRLQERRIFPAIDVYKSGTRKEDLLLSKEELEVAFSIRKIMYKDGNADDVTENLINMLSKTKNNE
EFIETFKKNNFKK

>KJZ85496.1 hypothetical protein ClosIBUN13A_CONTIG73g00795 [Clostridium sp. IBUN13A]
MTLSKLKEIAKELEIKNISKYKKNELIEEIISVSPNSIKKDGVILRENISPKAVEKIQRSDLEMKNSNSN
SENSKIHTGEDKRETSNIKDRNFEKNVKRDYSENQNVNSNRNDDSQNEKKEVLREMINESNSAKGILEIL
ENNNFGFLRCKNYLTSSEDIYVSPSQIRRFNLRTGDEVEGKIREAKESEKFKALLFVQKVNGEAPEKAIG
RKSFETLTPIYPTERLKLETQNSGDLSSRLMDIICPLGKGQRGVIVAPPKAGKTTLLKKVAQNIVKNYPD
IKLIVLLIDERPEEVTDMIRSINGDVVYSTFDEEPQNHAKVSQMVLERAKRMVEQGKDVVILMDSITRLS
RAYNLTITPTGRTLSGGLDPGALIMPKKFFGAARNIEEGGSLTILATALVETGSRMDDMIFEEFKGTGNM
EVHLDRRLQERRIFPAIDVYKSGTRKEDLLLSKEELEVAFSIRKIMYKDGNADDVTENLINMLSKTKNNE
EFIETFKKNNFKK

>KJZ89179.1 hypothetical protein ClosIBUN22A_CONTIG29g00546 [Clostridium sp. IBUN22A]
MTLSKLKEIAKELEIKNISKYKKNELIEEIISVSPNSIKKDGVILRENISPKAVEKIQRSDLEMKNSNSN
SENSKIHTGEDKRETSNIKDRNFEKNVKRDYSENQNVNSNRNDDSQNEKKEVLREMINESNSAKGILEIL
ENNNFGFLRCKNYLTSSEDIYVSPSQIRRFNLRTGDEVEGKIREAKESEKFKALLFVQKVNGEAPEKAIG
RKSFETLTPIYPTERLKLETQNSGDLSSRLMDIICPLGKGQRGVIVAPPKAGKTTLLKKVAQNIVKNYPD
IKLIVLLIDERPEEVTDMIRSINGDVVYSTFDEEPQNHAKVSQMVLERAKRMVEQGKDVVILMDSITRLS
RAYNLTITPTGRTLSGGLDPGALIMPKKFFGAARNIEEGGSLTILATALVETGSRMDDMIFEEFKGTGNM
EVHLDRRLQERRIFPAIDVYKSGTRKEDLLLSKEELEVAFSIRKIMYKDGNADDVTENLINMLSKTKNNE
EFIETFKKNNFKK

>KJZ94015.1 hypothetical protein ClosIBUN62F_CONTIG32g01085 [Clostridium sp. IBUN62F]
MTLSKLKEIAKELEIKNISKYKKNELIEEIISVSPNSIKKDGVILRENISPKAVEKIQRSDLEMKNSNSN
SENSKIHTGEDKRETSNIKDRNFEKNVKRDYSENQNVNSNRNDDSQNEKKEVLREMINESNSAKGILEIL
ENNNFGFLRCKNYLTSSEDIYVSPSQIRRFNLRTGDEVEGKIREAKESEKFKALLFVQKVNGEAPEKAIG
RKSFETLTPIYPTERLKLETQNSGDLSSRLMDIICPLGKGQRGVIVAPPKAGKTTLLKKVAQNIVKNYPD
IKLIVLLIDERPEEVTDMIRSINGDVVYSTFDEEPQNHAKVSQMVLERAKRMVEQGKDVVILMDSITRLS
RAYNLTITPTGRTLSGGLDPGALIMPKKFFGAARNIEEGGSLTILATALVETGSRMDDMIFEEFKGTGNM
EVHLDRRLQERRIFPAIDVYKSGTRKEDLLLSKEELEVAFSIRKIMYKDGNADDVTENLINMLSKTKNNE
EFIETFKKNNFKK

>AKA71061.1 transcription termination factor Rho [Clostridium scatologenes]
MTKDIEGMTVAELKVLAKSLGIKNISRYKKSELMEEIKKVSPASIEKDGKILREKISPKSESIANDNEVQ
SGREIKNQETKVVTDKKVVADKVEEHKNSEEHKNSEEHKTNEEEKREKLKEMINESDTARGVLEIIENNN
YGFLRGRNYLTGPDDIYVSPSQIRRFNLKTGDEVQGKVRIPKEGEKFKALLYVEKVNGENPERAVGRKPF
ETLIPIYPNQRLNLETNRENLSTRLMDIISPIGKGQRGIIVAPPKAGKTTLLKRIAQSISANHPLVKLIV
VLIDERPEEVTDMQRNIKGEVIYSTFDEEPEHHTKVAYMVLERAKRMVEQGQDVVILLDSITRLSRAYNL
TITPTGRTLSGGLDPGALIMPKKFFGAARNIEEGGSLTILATALVETGSRMDDMIFEEFKGTGNMEVHLN
RRLQERRIFPAIDVYKSGTRRDDLLFENQAEKDAAFNIRKVLYDENNTQNVTEQLINLLSKTKNNEEFIN
LASKMDMTKNVDK

>AKC60896.1 transcription termination factor Rho [Clostridium sporogenes]
MINKDYESMTVKELREIAKKLDIKNISKFKKSELIQEIKTSQSTAIEKDGKILVEKISPKVIKNGNYIHN
KITKENSVNEEKTNSLMKNSEENKAERLKEMINESQRAKGVLEIIENNNYGFLRGQNYLSGPEDIYVSPS
QIRRFNLRTGDEVEGKVRIPKDGEKFKALIYVERVNGENPEKAVGRKPFESLVPIYPNERIKLETSSQDL
STRLMDIISPIGKGQRGMIVAPPKAGKTTLLKKIAQSISRNNPLCKLIVLLIDERPEEVTDMQRSIKGEV
IYSTFDEEPEHHTKVTYMVLERAKRMVEQGQDVVILLDSITRLSRAYNLTITPTGRTLSGGLDPGALVMP
KKFFGAARNIENGGSLTILATALTETGSRMDDMIFEEFKGTGNMEVHLNRKLQERRIFPALDIYKSGTRR
DDLLFTDSLEKETAFNIRKLLYEENNVENVTEQVLSILSKTKTNEEFINIISKMDMNKNNK

>KKM41671.1 transcription termination factor Rho [Clostridium botulinum]
MINKDYESMTVKELREIAKKLDIKNISKFKKNELIEEIKTSKSTAIEKDGKILVEKISPKIIKSENNIHS
KITKENGINEEKTSSLMKNNEENKAERLKEMINESQRAKGVLEIIENNNYGFLRGQNYLSGPEDIYVSPS
QIRRFNLRTGDEVEGKVRIPKDGEKFKALIYVERVNGENPEKAVGRKPFESLVPIYPNERIKLETNSQDL
STRLMDIISPIGKGQRGMIVAPPKAGKTTLLKKIAQSISRNNPLCKLIVLLIDERPEEVTDMQRSIKGEV
IYSTFDEEPEHHTKVTYMVLERAKRMVEQGQDVVILLDSITRLSRAYNLTITPTGRTLSGGLDPGALVMP
KKFFGAARNIENGGSLTILATALTETGSRMDDMIFEEFKGTGNMEVHLNRKLQERRIFPALDIYKSGTRR
DDLLFTDSLEKETAFNIRKLLYEENNVENVTEQVLSILSKTKTNEEFINIISKMDMNKNNR

>KLE17031.1 transcription termination factor Rho [Clostridium sp. C8]
MTKEMYERKTLAELKEIAKEINIKNISKLKKNELIDAIIENTPKSIEKNGVVLQEKITPKVNVEEVSNTV
TTEVKEENKEEKRERLKVMINESNSAKGVLEILENNSFGFLRCNNYQTGENDIYVSPSQIRRFNLRTGDE
VEGKVREAKDGEKFKALLFVERVNGENPERAVRRQSFETLTPIYPQERLHLETNDEGDLSSRLMDIICPI
GKGQRGIIVAPPKAGKTTLLKKVAQNISKNYPDIKLIVLLIDERPEEVTDMKRSINGDVIYSTFDEEPQN
HAKVSQMVLERAKRMVEQGKDVVILLDSLTRLSRAYNLTITPTGRTLSGGLDPGALIMPKKFFGAARNIE
EGGSLTILATALVDTGSRMDDMIFEEFKGTGNMEVHLDRKLQERRIFPAIDIYKSGTRKEDLILSDEEKE
VSYSIRRVMYRDGNVENVTEKLINMLSKTKSNKEFINIFTKSEIERK

>AKJ88255.1 transcription termination factor Rho [Clostridium sporogenes]
MINKDYESMTVKELREIAKKLDIKNISKFKKSELIQEIKTSQSTAIEKDGKILVEKISPKVIKNGNYIHN
KITKENSVNEEKTNSLMKNSEENKAERLKEMINESQRAKGVLEIIENNNYGFLRGQNYLSGPEDIYVSPS
QIRRFNLRTGDEVEGKVRIPKDGEKFKALIYVERVNGENPEKAVGRKPFESLVPIYPNERIKLETSSQDL
STRLMDIISPIGKGQRGMIVAPPKAGKTTLLKKIAQSISRNNPLCKLIVLLIDERPEEVTDMQRSIKGEV
IYSTFDEEPEHHTKVTYMVLERAKRMVEQGQDVVILLDSITRLSRAYNLTITPTGRTLSGGLDPGALVMP
KKFFGAARNIENGGSLTILATALTETGSRMDDMIFEEFKGTGNMEVHLNRKLQERRIFPALDIYKSGTRR
DDLLFTDSLEKETAFNIRKLLYEENNVENVTEQVLSILSKTKTNEEFINIISKMDMNKNNK

>AKL93708.1 transcription termination factor Rho [Clostridium aceticum]
MDNTELQEMKLSELREEAKKLGIKNFAKYKKAELIDLLIEEKEKNKVIPIDATKGNKTTELPQHLSDEIP
EGEEMNIAEGILEIHQDGYGFLRRENYLSSDGDIYISPSQIRRFNMRTGDKISGITRPPKSGEKFKALLY
VKNINGLNPESAIQRPNFEDLTPIYPQERINLESDTKELSTRLIDLIAPIGKGQRGIIVAPPKVGKTILL
QKIANSVSINYPQIEIIVLLIDERPEEVTDMQRSIKGEVVYSTFDELPSHHIKVAEMVLNRAQRLVEHGK
DVLILLDSITRLARAYNLTIPPTGRTLSGGLDPGALHKPKRFFGAARNLEEGGSLTIIATALIETGSRMD
DVIFEEFKGTGNMELHLDRKLSEKRIFPAVDINKSGTRREELLLSQTEMEAIWSIRRAMSSNPVQEVTEK
IVNSLIETKKNNDFVELIRKKI

>KLU75398.1 transcription termination factor Rho [Clostridium botulinum V891]
MESKDLNSMTVVELKKMAKDLDIKGITKLKKAELIKEINKKSQITINKGGVILKENITPKKVHNSSNDNI
KNVNQNDNQNKNETLEDGNSLEKGKNLKEMIHESQSAKGVLEIIENNNYGFLRGENYLTGPKDIYVSPSQ
IRRFNLKTGDEVSGKVRTAKEGEKFQALIYVEKINGENPEKAVGRQRFEKLTPIYPNERIRLQIGQSDLS
SRLMDIISPIGKGQRGLIVAPPKAGKTTLLKKIAHSISKNHPESKLIVLLIDERPEEVTDMQRSINGEVI
YSTFDEEPEHHTKVAYMVLERAKRMVEQGQDVIVLLDSLTRLTRAYNLTINPTGRTLSGGLDPGALIMPK
KFFGAARNIEEGGSLTILATALIDTGSRMDDMIFEEFKGTGNMEVHLDRKLEERRIFPAIDIYKSGTRRE
DLLLTAQELEASFTIRKVLYKENNTASVTEKLINLLSKTKNNDEFLQNFSKEKWER
