# Supplementary material for: Evolutionary behaviour of bacterial prion-like proteins
Source: PLoS One. 2019 Mar 5;14(3):e0213030. doi: 10.1371/journal.pone.0213030 (PMC6400439; doi:10.1371/journal.pone.0213030)
Supplement: S7 File — The file format is explained in the header in the file. (TXT) [file pone.0213030.s007.txt]

#
# FILE FORMAT:-->
# name of representative sequence; Uniprot proteome code; # of species; Coverage value
#
A0A090CZZ5	UP000031552	9	0.097785
A0A0D5AF23	UP000032410	106	0.1267
A0A0E4HDK1	UP000033163	50	0.0690701
A0A0H0ZXF0	UP000037645	802	0.129393
A0A0P1MEA9	UP000182011	119	0.217861
A0A0P7W7P3	UP000050310	26	0.0944741
A0A0Q3TLF1	UP000051888	53	0.636861
A0A0R2TB92	UP000051242	53	0.141979
A0A0S3QTX7	UP000063234	30	0.280695
A0A0V8QBT4	UP000054874	9	0.0943447
A0A139CAN8	UP000070062	36	0.206554
A0A147K431	UP000074108	89	0.414143
A0A161LX57	UP000076586	19	0.0849257
A0A1A3NGD5	UP000093629	19	0.359665
A0A1D8RZR6	UP000177820	87	0.0781656
A0A1F3NRB5	UP000178219	90	0.169386
A0A1I0JHK0	UP000182332	58	0.218612
A0A1J4WKT9	UP000182862	34	0.11715
A0A1M4ZPP0	UP000184509	55	0.077607
A0A1M7F068	UP000184206	23	0.0608771
A0A1N7B005	UP000186308	6	0.646888
A0A1P9X2X8	UP000187941	61	0.546607
A0A1Q3WPA5	UP000186057	15	0.244759
A0A1Q6CEJ8	UP000186791	82	0.133966
A3DCN7	UP000002145	159	0.0654036
A3QAA9	UP000001558	798	0.131772
A3ZQ38	UP000004358	112	0.123183
A4SYY4	UP000000231	156	0.631421
A6CZS8	UP000003769	130	0.0821006
B2J7J1	UP000001191	12	0.0710164
B2UMN9	UP000001031	117	0.099471
B5CLM7	UP000003254	44	0.155212
B8GPR6	UP000002383	158	0.621579
C7H2Z1	UP000004619	85	0.329106
C7N966	UP000001910	113	0.110441
C7PRQ5	UP000002215	76	0.542108
C7Q9R0	UP000000851	114	0.148712
C7R2M6	UP000000628	104	0.587715
C9RL89	UP000000517	164	0.644097
D2QYR6	UP000001887	13	0.458552
D4JV71	UP000008803	16	0.138807
D5SR34	UP000002220	27	0.233102
D5STC2	UP000002220	102	0.0759383
D6ZBI6	UP000002247	242	0.327541
E3I388	UP000001399	12	0.0949305
E7GI61	UP000002970	149	0.0858569
F7QR73	UP000003148	20	0.0844213
F8E0S4	UP000000492	116	0.191161
F8NBD3	UP000002772	77	0.0856286
F9RE53	UP000003627	157	0.120883
G8R549	UP000005631	58	0.583774
I3ZK88	UP000006056	23	0.334457
I4D9F1	UP000002892	548	0.103158
N2BSW8	UP000012651	304	0.0623107
Q08ZG1	UP000001351	41	0.281753
Q124S5	UP000001983	77	0.587928
Q6FD94	UP000000430	112	0.0786457
Q9AJX1	UP000001973	111	0.167757
R5SAI9	UP000018341	6	0.999632
R6V117	UP000018294	22	0.132867
R9MFA7	UP000014117	28	0.196896
