# Supplementary material for: Evolutionary behaviour of bacterial prion-like proteins
Source: PLoS One. 2019 Mar 5;14(3):e0213030. doi: 10.1371/journal.pone.0213030 (PMC6400439; doi:10.1371/journal.pone.0213030)
Supplement: S8 File — The file format is explained in the header in the file. (TXT) [file pone.0213030.s008.txt]

#
# FILE FORMAT:-->
# name of representative sequence; Uniprot proteome code; # of species; Coverage value
#
A0A077M113	UP000035721	27	0.109316
A0A088EUU7	UP000028992	36	0.852761
A0A0A3HS51	UP000030408	64	0.194588
A0A0D5AF23	UP000032410	106	0.1267
A0A0D6NK20	UP000032670	27	0.102436
A0A0D6TQN4	UP000032747	83	0.882537
A0A0E4HDK1	UP000033163	50	0.0690701
A0A0H0ZXF0	UP000037645	802	0.129393
A0A0L0JMZ3	UP000037151	107	0.105183
A0A0M0WBA1	UP000036921	38	0.367197
A0A0M6ZSW3	UP000049983	41	0.167766
A0A0M8SUL7	UP000037774	81	0.631395
A0A0M9YBH0	UP000037774	46	0.437576
A0A0N0TSM0	UP000037743	61	0.769051
A0A0P1MEA9	UP000182011	119	0.217861
A0A0P7W7P3	UP000050310	26	0.0944741
A0A0Q3TLF1	UP000051888	53	0.636861
A0A0Q4FY20	UP000051777	31	0.110873
A0A0R1RFG4	UP000051697	39	0.101896
A0A0R2H240	UP000051639	94	0.170101
A0A0R2L9B6	UP000051139	64	0.14404
A0A0R2TB92	UP000051242	53	0.141979
A0A0S3QTX7	UP000063234	30	0.280695
A0A117PM00	UP000054024	56	0.405899
A0A117QQV3	UP000053271	100	0.816465
A0A139CAN8	UP000070062	36	0.206554
A0A142L0W2	UP000075224	49	0.0858844
A0A147K431	UP000074108	89	0.414143
A0A197SKH2	UP000078470	33	0.135014
A0A1A1XLF9	UP000092314	38	0.209566
A0A1A3N1T1	UP000093629	103	0.889773
A0A1B1N6S3	UP000092573	31	0.720736
A0A1B2AGE1	UP000092932	90	0.736235
A0A1B6AMS1	UP000094479	85	0.079309
A0A1D8RZR6	UP000177820	87	0.0781656
A0A1E4QRT5	UP000094452	27	0.5306
A0A1E7KF32	UP000176101	90	0.30847
A0A1F2QGH1	UP000176912	121	0.130144
A0A1F2VCB4	UP000179280	226	0.10987
A0A1F3BS82	UP000176738	146	0.292324
A0A1F3BUG4	UP000178088	285	0.335293
A0A1F3NRB5	UP000178219	90	0.169386
A0A1F3Q3J3	UP000176526	71	0.913967
A0A1G0IDR1	UP000178038	49	0.361264
A0A1H3G4I0	UP000183918	27	0.106313
A0A1H7JEE6	UP000185766	57	0.0691886
A0A1I0JHK0	UP000182332	58	0.218612
A0A1J4WKT9	UP000182862	34	0.11715
A0A1K2ARZ8	UP000181909	42	0.316696
A0A1M4ZPP0	UP000184509	55	0.077607
A0A1M6CU99	UP000184488	115	0.956135
A0A1M7DWM1	UP000184111	132	0.131203
A0A1N6KVV0	UP000185151	30	0.316128
A0A1P9X2X8	UP000187941	61	0.546607
A0A1Q4B933	UP000186453	132	0.321922
A0A1Q4H6V1	UP000186837	64	0.972322
A0A1Q4YKQ1	UP000186952	83	0.67853
A0A1Q4ZF81	UP000186952	38	0.366884
A0A1Q5ND23	UP000186200	73	0.569256
A0A1Q6CEJ8	UP000186791	82	0.133966
A0A1Q6LD13	UP000187441	96	0.0601311
A0A1Q7PJG5	UP000186178	66	0.110163
A0A1R1I566	UP000187526	42	0.0644739
A0A1S2R413	UP000180199	48	0.549774
A3DCN7	UP000002145	159	0.0654036
A3QAA9	UP000001558	798	0.131772
A3ZQ38	UP000004358	112	0.123183
A4AVT8	UP000001602	32	0.122149
A4SYY4	UP000000231	156	0.631421
A4XAZ2	UP000000235	30	0.13296
A4YZ91	UP000001994	29	0.395048
A6CZS8	UP000003769	130	0.0821006
B1KM86	UP000002168	81	0.102588
B2UMN9	UP000001031	117	0.099471
B5CLM7	UP000003254	44	0.155212
B5H617	UP000002805	34	0.37229
B8FAI6	UP000000739	94	0.132643
B8GPR6	UP000002383	158	0.621579
B9L9E9	UP000000448	115	0.0746974
C6CXL6	UP000002510	27	0.0864196
C7H2Z1	UP000004619	85	0.329106
C7N966	UP000001910	113	0.110441
C7PRQ5	UP000002215	76	0.542108
C7Q9R0	UP000000851	114	0.148712
C7R2M6	UP000000628	104	0.587715
C9RL89	UP000000517	164	0.644097
D2BDD6	UP000002029	64	0.506533
D5SR34	UP000002220	27	0.233102
D5STC2	UP000002220	102	0.0759383
D6ZBI6	UP000002247	242	0.327541
D9WBH0	UP000003963	108	0.71499
D9WRL0	UP000003963	29	0.675787
E0NU23	UP000004394	77	0.880504
E3J4Q3	UP000002484	26	0.157315
E7GI61	UP000002970	149	0.0858569
F3ZM13	UP000003955	40	0.123415
F8E0S4	UP000000492	116	0.191161
F8NBD3	UP000002772	77	0.0856286
F9RE53	UP000003627	157	0.120883
G2EAH6	UP000003730	29	0.537256
G8R549	UP000005631	58	0.583774
G9RXR2	UP000003855	66	0.191472
I2EX87	UP000002875	31	0.0668775
I4D9F1	UP000002892	548	0.103158
I4ZAK8	UP000002786	29	0.186537
I6YYD7	UP000009011	26	0.0856144
K9AMV3	UP000009879	70	0.175928
L1M9N7	UP000010460	25	0.116915
L7FF08	UP000010931	76	0.235104
N2BSW8	UP000012651	304	0.0623107
Q08ZG1	UP000001351	41	0.281753
Q124S5	UP000001983	77	0.587928
Q1LL45	UP000002429	46	0.115259
Q6FD94	UP000000430	112	0.0786457
Q82GF4	UP000000428	64	0.481083
Q9AJX1	UP000001973	111	0.167757
Q9KF01	UP000001258	36	0.156873
R5DD78	UP000017921	37	0.15426
R5KYY1	UP000017956	31	0.359589
R6U9X8	UP000018136	40	0.0687295
R7D0H9	UP000018063	78	0.991113
R7EV50	UP000018062	57	0.525404
R7GMW6	UP000018128	39	0.107751
R9MFA7	UP000014117	28	0.196896
S1NZX3	UP000014127	31	0.0755179
V4P5P9	UP000017826	39	0.0784163
